# Supplementary material for: Ignoring correlated activity causes a failure of retinal population codes
Source: Nat Commun. 2020 Sep 14;11:4605. doi: 10.1038/s41467-020-18436-2 (PMC7490269; doi:10.1038/s41467-020-18436-2)
Supplement: Supplementary file 4 — Source data [file 41467_2020_18436_MOESM4_ESM.xlsx]

## Sheet: Figure 4A
	Left group									Right group
	Photopic				Scotopic					Photopic				Scotopic
	Single Cell	Independent	Coupled		Single Cell	Independent	Coupled			Single Cell	Independent	Coupled		Single Cell	Independent	Coupled
Decoded SNR (bits/s)	15.0407	13.5269	16.4508		7.41006	5.03177	8.8319		Decoded SNR (bits/s)	13.1392	12.6083	14.5668		6.18693	4.6005	7.22976
SNR bootstraps	14.4729	13.8618	16.0099		7.61391	4.40173	8.57772		SNR bootstraps	12.2407	12.2202	14.1301		6.76204	4.63578	7.49151
	15.7964	16.3543	17.4391		7.93749	5.11217	8.36427			15.5542	14.678	14.5971		6.31061	5.19673	6.83473
	15.5109	15.5733	17.5965		7.35591	4.84843	8.78349			14.4393	12.7207	18.1367		6.23113	5.70301	7.40075
	18.077	15.0338	16.6789		7.54137	4.61726	9.12084			15.0889	14.9253	15.5212		6.61803	4.28311	6.77953
	16.2709	15.5037	19.3926		6.68263	5.21472	9.23765			14.9108	15.8536	15.8329		6.48755	5.68591	7.52036
	18.0254	15.684	17.9519		8.12313	5.60726	8.99227			14.2723	13.9433	16.1067		6.24069	4.34378	7.18313
	15.5928	15.155	20.6704		7.03071	5.6918	8.89681			16.0591	12.4652	15.3669		6.49447	4.60334	7.38122
	17.2126	14.1846	19.7437		8.18254	5.46808	9.64939			15.0583	13.6564	15.906		6.01389	4.28155	6.85267
	16.4275	13.8923	18.423		7.72271	4.57235	8.98573			15.1884	14.193	15.4777		6.47957	5.30751	7.82726
	16.0368	15.1906	18.9205		7.38426	5.6291	9.07985			15.3316	14.0511	16.3906		6.77615	4.81066	6.79373
	17.5582	14.5136	19.8937		7.34933	5.84526	8.35121			15.2966	15.0585	15.4804		6.92613	4.32466	8.06528
	16.3135	16.3965	16.8331		7.69226	6.05636	9.25418			13.7978	15.6028	16.2429		6.13513	4.94788	7.32767
	17.3509	17.1677	18.7887		7.86072	5.56395	9.26928			15.7094	15.1895	15.6337		6.21625	4.67511	7.5776
	16.6268	15.2798	17.963		7.90337	5.69135	8.84078			14.7209	13.8648	14.4105		6.53659	4.12094	7.2888
	15.8827	17.7718	18.5619		8.60082	4.7999	9.82774			15.3239	15.3957	15.3889		7.01334	6.02882	7.46367
	16.054	17.3295	17.3549		7.58814	5.0343	8.73428			15.6159	13.7989	15.5963		6.95007	4.28034	7.9389
	17.0524	15.9631	18.0141		6.85133	5.37704	9.70466			17.1962	13.6505	15.8343		6.11884	5.23406	6.61993
	16.0083	13.7695	18.7619		7.59374	5.66694	9.28816			16.2373	14.0666	14.3303		6.90142	3.63795	6.81218
	15.0102	15.8333	18.5131		7.34833	6.43211	8.46173			15.8157	12.5057	17.0607		6.29513	4.5538	7.45902
	16.7238	15.5086	19.1122		8.08674	6.74779	8.76231			13.814	13.6808	15.5555		7.14247	4.60036	7.20034
	16.3822	15.7744	17.4612		6.82024	5.58856	8.7519			15.5393	14.5589	17.8144		6.15684	3.91425	7.62628
	18.0117	15.0937	19.2127		7.36624	5.41197	7.87603			15.9691	13.7599	16.3609		6.41775	4.209	7.1388
	16.9288	14.8846	19.6028		7.59452	4.676	9.14409			13.8179	13.1355	15.5978		6.63283	4.33721	7.27519
	17.084	14.6807	19.013		7.60773	4.68338	8.05362			15.5842	15.0507	15.4886		6.37882	4.93684	7.60082
	17.6823	16.4715	19.453		8.36261	5.89132	8.91457			15.1585	14.4913	15.5983		6.28416	3.77522	6.98288
	16.4016	17.2875	17.0498		7.71107	5.20682	9.22246			15.5032	13.1707	16.8144		7.33303	4.12792	7.4387
	16.4429	16.0077	17.9766		7.0705	4.90507	8.89817			15.5387	12.8906	16.2826		6.13418	5.32126	6.65766
	16.5412	16.1893	18.5819		7.24291	4.16096	8.33662			16.1511	14.4561	16.5504		6.16429	4.45306	6.82534
	17.5493	14.8969	16.8794		7.47864	5.15918	8.93835			14.1524	12.7121	14.9822		7.02938	4.6224	7.14681
	16.328	16.4595	16.6567		7.93546	5.85669	8.74734			15.6576	14.3076	16.5985		5.98632	3.6093	7.25803
	17.0346	16.2006	17.7962		7.416	6.4353	8.01616			14.1918	12.7902	17.3513		6.62985	5.28642	7.29676
	15.2952	14.3008	17.4432		7.31856	5.53654	9.12965			14.6095	13.6146	17.4396		6.1435	4.25911	7.12297
	15.7553	13.9191	18.9804		7.60088	5.36479	8.32259			14.7921	15.2087	14.3888		6.35253	4.88723	7.52114
	17.6219	16.4181	19.5639		7.47538	6.13675	8.81144			13.7945	15.078	14.8551		6.74301	5.56587	7.0587
	16.1415	14.8844	17.674		7.36836	5.87929	9.45836			15.21	13.4249	14.5523		6.17792	5.30171	6.95637
	15.0408	18.0109	19.6148		7.72462	4.8062	10.0742			14.6138	12.828	16.3946		6.79653	4.72181	7.09054
	15.1017	16.7256	18.318		7.17245	5.72849	9.04466			15.1792	15.2805	14.7839		5.90373	4.59773	6.91439
	17.1084	13.249	17.1743		7.7933	4.41427	8.9733			14.7344	13.2103	15.7596		6.05279	4.46745	7.16552
	16.4881	16.51	17.6102		7.99341	4.39512	9.95896			15.4927	13.499	15.6832		6.58292	4.26051	6.94493
	17.2815	15.4512	17.5196		7.21703	5.03599	9.07825			15.5523	14.5855	17.0069		6.709	4.88828	6.99848
	14.9326	15.6621	18.1634		7.72819	5.78056	8.44194			14.0272	14.738	13.4913		6.21756	5.36405	7.78395
	15.6519	16.0109	16.9193		7.01132	5.13061	8.58858			15.0946	15.4707	15.0402		6.13146	4.5664	7.31788
	16.6341	16.5235	17.9735		7.54088	4.94923	9.31581			15.5139	12.8012	16.2124		6.99206	4.66834	7.47703
	17.5425	15.2844	17.9367		7.74069	5.41812	8.79567			15.8751	15.5369	17.0544		6.1991	4.00002	6.75346
	15.9527	15.6598	18.8206		8.11294	5.99744	8.54524			14.889	14.03	15.55		5.86804	4.73862	7.51531
	16.6881	15.8417	18.9719		7.20415	5.67439	8.69004			14.7888	13.9381	16.0636		6.25388	4.81348	7.14029
	15.2603	14.8777	17.7339		7.70826	4.91297	9.25726			15.8976	15.5472	16.4241		5.87535	4.68864	7.14889
	17.3012	15.959	18.2406		7.90647	4.73822	9.20411			14.8621	15.6317	15.1301		6.81607	3.29783	7.25138
	15.659	14.2017	18.3694		7.82846	5.27328	8.67004			12.543	16.0341	14.9052		6.29628	4.76982	6.43814
	15.2363	15.6536	18.5858		7.91514	5.10425	8.88093			14.8219	14.7511	15.3426		6.60705	4.77175	7.35651
	17.2233	16.6679	17.7865		6.90271	5.21026	9.19889			14.8433	14.153	15.8805		6.37647	5.34404	6.8667
	16.3659	16.5393	18.7378		7.62025	5.97501	8.84537			15.9828	12.3602	14.7873		7.14812	4.66412	6.88155
	17.3162	14.6842	20.5622		8.03926	5.58025	8.68465			13.0054	15.1202	15.9194		7.08018	5.26643	6.73587
	14.8742	15.2543	16.9882		7.86878	4.81808	8.74147			14.9487	14.7175	16.5369		6.48077	4.79796	6.29534
	17.6061	16.0392	20.0562		7.63066	5.20089	8.73257			14.6505	14.7502	15.2332		6.30533	4.835	7.91399
	17.4978	15.4608	18.7589		7.52148	5.91197	9.07919			15.0065	15.2071	16.3605		6.97584	5.39637	7.78832
	17.9114	15.628	18.4267		7.87213	5.97814	8.27243			15.3779	13.7722	15.2143		6.98128	4.80102	6.91751
	16.9081	18.1631	18.4999		7.7443	5.94116	8.76826			14.6907	12.4607	15.9289		6.65707	4.3917	6.97548
	17.849	14.3085	18.9571		7.7502	5.29358	8.78288			16.691	13.6192	17.2261		6.68843	5.08497	6.78186
	15.2043	15.9582	18.334		7.62019	5.44102	8.44726			14.7027	14.571	16.7786		5.81199	4.70108	6.99099
	16.7765	14.4093	18.1394		8.12094	4.80185	8.47217			15.8151	14.4384	15.5477		6.28609	4.40937	7.31936
	15.9565	16.4095	17.4158		7.68939	4.2679	9.04494			15.8185	13.659	15.461		6.55124	3.52657	7.51329
	16.2535	15.5416	17.3657		7.40667	5.71419	9.26825			16.3128	14.7676	14.9726		6.06708	4.36024	7.75608
	15.3185	15.4299	17.1509		7.43816	4.70489	10.0445			16.054	14.8052	16.3082		6.50382	5.50732	6.67339
	17.3825	17.3665	18.0813		7.8978	5.51003	9.00145			15.1569	14.0345	15.4679		6.5849	4.377	7.28996
	16.1415	14.7429	18.1258		7.31967	6.05772	8.50514			15.1063	14.3989	14.8741		5.88458	4.53836	7.01894
	16.0533	16.0044	20.0074		8.02279	6.32909	8.65726			13.6521	14.503	15.3789		6.88361	5.00904	7.24217
	14.5312	16.2894	18.8988		7.91017	4.48488	9.41974			15.2912	13.9102	17.3041		7.03515	4.18681	7.36416
	17.0744	15.5098	19.7446		7.91079	5.06883	9.41568			15.8491	14.4926	15.045		6.21152	4.42285	7.11398
	16.1303	14.4406	18.6498		7.21899	5.63788	8.47866			15.1583	14.7156	16.5579		6.3296	4.34364	7.02739
	15.4461	17.2151	18.6418		8.1731	5.32027	9.00845			16.0998	13.2032	16.4495		5.92806	4.99387	6.83862
	16.6763	16.8322	17.4874		7.65302	5.81733	8.75823			13.6146	14.8759	17.1755		6.51554	4.74315	7.2278
	15.4372	16.8861	17.2207		7.4918	5.51939	9.46576			15.3913	11.405	15.6254		6.90136	5.00345	7.06702
	17.4004	16.1296	18.8319		7.75297	4.00693	7.7692			17.0311	14.9737	15.108		6.39721	4.02292	6.71881
	16.8581	15.523	18.9548		6.96608	5.39619	9.02986			17.2135	15.3467	15.8392		6.89824	4.09536	6.87542
	16.7307	16.2327	18.1541		7.81463	5.03153	8.94474			15.1255	14.3765	16.4322		6.88613	4.71809	7.12359
	16.8904	16.5204	18.7201		7.45251	6.03103	8.85313			16.4096	12.2961	17.9223		6.85334	4.93415	8.06809
	16.5314	14.7593	16.7405		7.47142	5.03452	9.7679			15.3663	15.8071	14.6271		6.69307	4.74824	7.22245
	16.1842	13.3354	18.0814		8.06165	4.39782	8.41857			14.0765	14.8545	16.559		6.4339	5.05274	7.59785
	17.2013	15.6351	19.3646		7.44501	5.79208	9.5066			15.983	13.8833	15.4494		6.06594	5.16122	7.72218
	15.7265	15.4874	19.7481		7.48579	4.88975	9.12296			13.7385	12.7458	14.2867		6.37375	4.72781	8.05145
	16.5019	15.9008	18.827		7.50113	5.51567	9.63698			15.3744	13.5504	15.2111		6.19802	4.58723	7.587
	16.6176	16.5926	19.4676		7.74671	6.52414	8.27455			13.9799	14.9429	15.4996		6.97438	4.38563	7.46142
	17.3708	18.6509	16.7322		7.7254	4.14404	9.24183			15.9461	14.0761	15.8171		6.16137	4.3596	7.62361
	14.7926	16.4314	19.2221		7.76391	5.08846	8.39697			14.9334	12.5395	14.6537		6.61235	4.80749	7.43089
	17.5441	16.2734	18.467		8.07759	4.96247	8.50722			14.3061	13.6354	16.3272		6.15297	4.8629	7.05251
	15.6084	14.4799	16.6981		6.97122	3.65814	9.47463			13.9335	14.4374	15.2672		6.81975	4.43772	7.14024
	16.7071	16.9413	18.1621		7.6654	4.23786	8.97994			15.8045	14.0122	15.4065		5.77805	4.98923	7.22797
	17.1312	15.7455	17.3713		7.47844	4.91606	8.55863			16.6689	14.5712	14.4686		6.15132	3.78884	7.39902
	17.2034	14.6462	18.8349		7.59184	5.37789	8.93816			15.5605	13.4705	15.7071		6.2621	5.04275	6.59618
	17.8097	15.8054	17.578		8.01597	5.69751	8.62179			14.2954	13.8083	15.2636		6.5026	4.96758	7.00313
	17.1856	15.2372	18.2287		7.68067	5.17035	9.21365			16.2272	13.679	16.385		6.93197	4.90276	6.42232
	18.2627	15.8045	18.7522		7.97959	4.80019	9.01436			15.0747	15.4828	16.6783		7.28099	4.31495	7.37438
	15.8884	15.3576	18.684		7.11438	4.5508	8.94959			15.6195	14.1064	16.0626		6.15921	4.72184	7.28649
	16.5584	13.9866	19.3894		7.08852	5.33835	9.21683			15.0506	14.8658	16.3228		6.54535	4.68299	6.91448
	16.4288	14.7026	19.162		6.77632	5.34045	8.69645			16.3187	13.9808	16.2632		6.8617	5.13679	7.54218
	16.7285	16.2131	17.6722		7.9447	4.73179	9.31972			14.2172	13.9973	15.5281		7.33918	4.3591	6.45609
	16.657	14.9879	18.5248		7.9494	5.3199	8.94712			15.7273	13.6121	15.2456		5.96523	4.68761	7.11028
	16.352	15.6732	18.0296		7.08149	5.17534	9.48591			15.7371	12.9873	15.2647		6.64176	4.6026	6.74395
	16.4739	15.8326	18.4219		6.77929	5.12084	8.74851			14.7935	14.0844	16.7967		5.7752	4.54285	6.71724
	16.3054	16.308	19.0161		7.85389	4.17675	9.56326			15.2354	14.8681	16.2604		6.03862	4.48614	6.90588
	16.551	17.0351	18.7502		7.10753	4.94895	9.13496			15.3453	14.8991	16.6339		6.32682	4.53903	6.90584
	16.6728	14.6766	19.3457		7.50921	4.5593	8.40251			16.747	14.5992	14.6704		5.99883	5.01729	7.0254
	16.6794	16.9873	19.3799		7.74759	5.8515	8.80451			16.3566	12.8642	16.6579		6.96567	4.76481	6.85563
	16.9156	15.8688	18.4586		7.89132	5.30288	9.06255			14.8529	14.11	14.3061		6.18407	5.34596	7.16942
	18.0471	13.4104	17.6987		6.86617	5.87461	9.3215			16.6404	14.7577	15.7909		6.07655	4.61728	7.01289
	17.4246	15.4912	17.8209		7.55374	5.00849	8.17636			15.3214	12.7765	15.0853		6.20611	4.22454	6.85664
	15.7241	14.2553	18.1761		7.51478	4.3393	9.2412			13.81	15.5073	16.3739		6.29259	4.85613	7.33187
	14.2864	17.0192	17.5106		7.18487	5.81045	8.238			14.6538	13.9848	16.9071		5.71438	5.39677	6.9043
	17.9692	15.1296	17.2567		7.5678	4.53606	7.74661			14.036	13.5591	16.2877		6.46508	5.3705	6.64883
	15.9871	15.9085	18.6747		7.91278	3.76919	9.0889			15.4738	14.8898	15.1417		6.24759	4.93393	7.39591
	16.7917	14.816	17.5436		7.17111	5.84471	8.94008			15.323	13.2974	16.8588		6.44695	5.10148	7.69659
	15.5899	14.753	19.293		7.65484	5.95691	9.10944			16.6477	13.9916	16.5245		6.11295	4.69773	7.55865
	17.6946	14.5238	18.8751		6.45647	5.35758	8.73432			15.3983	16.8496	16.9213		6.3723	4.90398	7.37397
	15.7793	15.4161	17.9373		8.31765	5.58348	9.69211			15.8496	13.4308	15.7224		6.24637	4.52557	6.05714
	17.7074	14.4827	20.0828		7.94683	4.97851	9.18643			15.4455	15.0357	15.7922		5.73119	5.27515	7.32421
	16.045	14.9092	18.7454		7.86939	4.51945	9.97393			15.056	12.8203	16.1348		6.66335	4.49076	6.85881
	17.7008	15.2223	17.3566		8.06844	4.75888	8.96889			15.5361	15.0916	15.4036		6.25122	5.1027	7.38664
	16.3772	16.9182	19.0655		7.43273	5.00861	8.27843			14.38	13.3953	15.393		6.18677	4.84161	7.36013
	17.2993	16.0758	18.5168		7.84509	4.91908	10.1668			15.9812	13.9661	14.8161		6.75001	4.34031	6.55144
	16.8655	15.035	17.8525		7.27259	5.16207	9.35894			15.4589	14.8198	17.3145		5.97537	5.32157	6.80419
	16.9741	14.5823	18.8764		7.94799	5.71164	9.36381			14.0379	14.7283	16.3007		7.15849	4.19164	7.65954
	16.3709	15.3176	20.1937		7.37072	5.52869	8.94457			15.4053	13.8904	15.7488		6.96099	5.4726	7.69183
	16.2356	17.7799	16.8374		7.79935	5.83718	9.05196			14.3713	15.3164	15.738		6.72514	5.08125	7.31085
	16.7958	14.4614	19.4336		6.98146	5.25881	8.89221			15.8347	13.7657	15.5614		5.5307	4.94553	6.84589
	16.1217	14.5684	17.7765		7.32801	5.37399	8.57973			15.3627	13.8871	15.7444		5.82867	4.40557	7.23172
	16.419	18.8201	18.9492		7.70449	4.82434	8.83435			15.284	15.6525	15.09		6.84038	5.02716	7.88519
	16.5427	16.5197	18.2042		7.53443	4.41793	8.69854			13.9563	15.0879	14.5428		6.54189	4.62353	7.4165
	17.5211	16.0863	17.637		8.3731	5.4479	8.87251			13.7094	13.2296	15.8648		5.92573	4.31564	7.40995
	16.4614	15.4265	17.8043		7.45995	5.60034	9.49454			16.5234	14.038	17.4253		6.97157	4.31984	6.89411
	15.8417	13.7162	19.9885		6.72129	5.15845	8.95208			16.7674	13.924	14.7418		6.86567	4.58332	6.74623
	17.4027	16.9382	19.8469		7.39181	5.67615	8.18807			14.2892	15.4841	16.0286		6.70197	4.90239	7.04165
	16.4787	16.1452	18.1826		7.22552	5.4185	9.02072			16.0827	12.382	15.3301		6.79596	4.80435	7.00331
	16.2362	16.3911	19.4499		7.82415	5.08749	8.7858			15.0116	14.176	15.6646		6.81329	4.12336	7.10537
	16.1769	14.5757	18.5398		7.94255	5.56467	8.7427			15.2173	12.7888	18.2173		6.89746	4.49244	7.42328
	17.6033	16.8816	18.8648		8.0535	4.69707	8.33104			16.4027	13.6391	15.2769		6.45504	4.38615	7.34691
	16.8643	15.0543	19.3052		7.47842	5.53182	9.11945			15.3933	11.9643	17.0051		7.10257	4.72249	6.90016
	17.4212	17.1735	18.8033		7.74501	6.01028	8.29776			14.3409	14.4532	17.1066		6.64859	5.22846	9.17483
	16.1164	16.1683	16.0062		7.54536	5.72024	8.83577			15.0349	14.3645	14.109		6.25679	4.53075	7.83039
	17.652	14.6528	18.5436		6.81159	4.79867	9.11938			13.9919	13.7881	15.5364		6.36169	4.04396	7.50644
	14.6397	16.5994	17.7388		7.77337	4.97779	7.97821			15.9878	14.2936	16.2566		6.35314	4.37158	7.63808
	17.8628	16.4264	18.3947		7.66864	5.82101	8.68174			15.768	12.8605	16.7965		6.26375	5.58288	8.05719
	14.9522	15.6164	19.0914		8.21409	4.81937	9.57509			15.3179	14.4805	15.1738		6.0916	4.06209	8.10551
	16.651	15.4679	20.1546		7.2723	5.12866	8.94687			15.6727	13.8672	15.3574		5.90553	5.8782	8.04501
	16.1958	15.6398	18.8718		7.22581	5.7875	9.06777			14.9505	14.7761	15.7624		5.67476	4.08162	6.5459
	16.3097	14.4335	19.6575		7.35351	5.52453	8.58983			15.8228	14.5905	16.3485		6.82123	4.36117	6.87722
	15.8589	16.7454	16.8391		8.27823	4.89714	8.33479			16.5986	13.8541	14.5364		6.41412	5.24278	7.40207
	16.2403	14.907	18.6263		7.12237	5.63009	9.71564			14.5759	15.0998	15.7024		6.56284	4.59293	6.67892
	17.9317	14.0951	19.5017		7.92431	6.70106	8.93449			14.7347	14.1929	13.1984		6.10042	5.07331	6.9142
	16.4389	16.5519	18.7471		7.86772	5.18765	8.75672			15.3398	14.1328	15.02		6.33385	4.20484	7.28249
	17.3172	16.7723	19.6982		7.45838	4.96643	8.37146			14.834	14.4056	15.9032		5.83756	4.09988	7.30724
	15.9345	15.9745	18.2426		7.72879	5.04441	9.6093			15.1512	13.7413	14.957		6.1781	4.58769	6.75073
	15.3311	15.3077	18.5786		7.16031	5.20738	9.34155			15.527	13.7081	15.3415		6.23522	5.27228	7.26418
	16.6247	15.6995	19.11		6.98252	5.2594	8.83273			16.9045	14.2213	14.7952		6.66384	5.1012	7.96559
	17.7128	15.4514	18.5012		7.06527	5.17694	8.49246			15.6538	15.8962	15.5114		6.40001	4.37066	7.75204
	17.3823	16.5757	18.7858		7.74387	5.21917	9.23791			15.2455	13.1866	15.9321		6.55493	3.40279	7.49547
	17.9605	17.2653	17.487		6.91274	4.58681	9.80997			16.0485	14.6965	17.4375		6.65359	4.63672	6.48095
	15.3116	16.6369	20.0838		7.06676	5.6602	8.43961			15.8236	14.2295	16.2217		6.16801	4.9906	7.17479
	15.4917	17.3182	21.4452		7.61574	4.62706	9.03065			15.5018	13.5637	17.0148		6.86157	4.46308	8.04289
	15.7748	18.4846	18.2153		6.74324	4.79725	9.03545			14.7267	12.4175	15.6062		7.08828	5.11991	7.29537
	16.103	15.3742	20.0458		7.79507	5.88696	8.76672			15.5339	14.9226	15.3075		6.64793	5.20063	6.91143
	16.6148	15.4095	17.3457		8.0546	4.92439	9.95111			14.8584	15.189	15.3327		6.35788	4.43831	7.09569
	15.4848	15.883	19.3546		7.60521	5.34604	8.70167			15.5655	15.2254	16.2505		6.07811	4.38485	6.90779
	16.3273	13.9954	20.5429		7.11333	5.62892	7.73171			14.8664	14.7157	16.382		6.45209	5.36858	7.75096
	16.1425	14.8012	17.5329		7.60952	5.92973	10.1015			15.086	15.6198	15.2476		6.29063	4.84892	7.00967
	17.2003	16.2095	19.1839		7.42195	4.29168	9.18839			15.2707	12.5478	15.7163		6.1729	5.58515	7.23725
	16.7186	15.188	19.5817		7.08845	5.77745	8.90781			14.1076	13.0933	14.7764		6.73103	4.78806	7.46385
	17.8919	14.8309	16.3025		7.61713	5.61238	9.31746			14.587	13.4976	16.8664		5.8379	4.82945	7.31733
	18.85	16.9512	17.9362		7.20615	5.59354	8.83864			14.7812	13.9481	15.1492		6.73984	5.25853	7.53329
	16.5047	14.4647	17.9627		7.45145	5.12829	8.48239			15.241	13.9631	16.0196		6.77625	4.92228	7.58262
	16.5664	13.6085	19.3639		7.58074	5.64852	8.87456			14.5607	14.6922	16.8193		5.62006	4.74123	6.80171
	16.6897	15.0752	17.8852		7.5052	4.63082	8.29015			14.3206	14.4425	16.8016		6.29069	4.34026	7.41231
	15.3725	15.6336	18.924		7.62221	5.09755	8.42798			16.7399	14.5834	15.8044		6.17728	4.21339	7.16092
	16.7063	14.8077	17.6701		7.23814	5.27852	9.45899			16.4186	12.3875	16.3144		6.81869	4.02499	7.67371
	16.1216	16.3057	18.7873		7.87935	4.82135	8.86841			14.9966	13.1892	15.1521		6.16771	5.07063	7.00428
	14.7564	15.6589	16.7402		7.39951	5.34907	7.79866			17.2025	13.3928	15.2635		7.31593	4.25668	7.78743
	15.7794	15.7614	20.8934		7.482	6.40849	9.39101			13.5631	14.9068	15.8182		5.88547	4.92162	7.20001
	16.8314	14.3052	19.2595		7.69477	6.37364	9.17031			15.9919	14.2584	16.2603		7.02475	3.88994	7.5639
	15.3708	17.1082	19.4471		7.511	5.30421	8.56953			14.394	14.3134	15.918		5.7393	4.066	7.49045
	18.0832	16.1991	18.138		7.18788	5.00788	8.75503			15.1652	13.9179	14.9054		5.96912	4.95131	7.62084
	17.4652	13.8443	19.6251		7.22396	4.65672	9.35834			15.5596	13.8881	15.8117		6.88822	4.46435	7.59864
	17.3358	15.1868	17.7131		7.34705	6.12139	9.50625			15.3465	14.0974	17.3378		6.31467	4.33056	6.77422
	16.1901	15.2209	19.596		7.34785	5.38143	8.72314			15.787	13.9769	14.6474		6.6194	4.84748	7.24356
	17.0578	16.4833	19.6449		7.46125	4.7509	8.38486			15.37	13.2437	16.7731		5.97206	5.32134	7.22031
	16.5958	15.5402	18.2611		7.34492	5.29856	9.53485			16.7358	13.1173	15.6496		6.4884	5.09368	7.36158
	17.2722	14.7902	17.8473		7.70674	5.0974	9.60955			15.8768	12.9481	17.4065		6.01499	4.58351	6.87305
	17.2952	15.7783	19.5671		7.9254	5.27296	8.98968			15.9017	13.7877	14.8905		6.88928	4.72485	7.9515
	16.4633	16.4196	19.0414		7.51001	4.79266	8.10072			16.2413	15.0613	15.8381		6.09632	5.30066	7.30429
	16.8501	15.9378	18.3807		8.3634	5.24949	8.99947			14.1932	13.5358	16.1107		5.79091	4.97737	7.08232
	16.4296	14.7997	20.9928		8.51644	4.97363	8.46669			15.3005	15.7938	16.6058		7.09134	5.16172	7.56662
	16.2534	14.3404	18.4535		7.44708	5.32281	8.16076			14.1045	13.9759	17.5063		6.30438	4.7895	7.24162
	16.2872	15.5228	18.622		7.30395	4.76193	9.00071			15.9405	12.7326	15.7143		6.29601	5.03091	6.65255
	15.2523	13.8467	19.2282		7.56769	5.63926	8.83372			14.4311	15.0633	17.0038		5.84803	4.44245	6.84152
	17.4883	16.3073	19.2075		7.31789	4.80973	8.43125			15.0799	16.1773	16.9464		7.34499	3.6862	6.99233
	17.76	16.299	20.135		8.19037	5.07473	8.21765			13.9902	14.8543	17.0066		6.21322	4.53304	6.50587
	16.1698	14.4858	19.6195		7.6893	4.82909	9.1403			15.7104	14.6273	17.0367		5.70569	5.93666	7.51402
	15.8276	14.9632	18.0982		8.6903	6.26341	9.99937			16.3058	13.3338	17.7344		6.61028	4.43255	7.37359
	17.4411	15.9324	19.4972		7.17382	5.35799	8.54234			16.8964	15.266	15.5446		6.33107	5.0505	6.50302
	14.8977	16.3946	17.0027		7.99051	5.46723	8.28097			15.4572	14.4178	16.1388		7.03153	5.66628	6.72774
	15.3894	15.1055	19.5797		7.2682	5.08399	9.4085			13.137	14.9654	16.5122		6.65537	5.71917	7.20763
	16.1661	16.083	18.6858		7.67225	4.55196	8.3991			15.9233	12.1221	17.7108		7.08451	4.70654	7.8877
	17.3143	15.6763	16.7309		8.48195	5.13954	9.84515			15.4331	13.974	15.6898		6.4914	4.87139	6.91071
	16.2051	16.6794	18.7037		7.5099	5.67288	9.18026			14.665	15.1846	15.5885		6.27147	4.64287	7.36528
	16.2352	16.9201	18.4461		7.57965	4.55939	8.64115			15.5064	15.0334	16.9644		6.37112	4.02317	6.87945
	15.8533	17.0869	19.3875		7.1528	4.22619	8.96886			14.7503	13.0134	15.3101		7.0677	4.33752	7.41254
	18.3619	17.51	18.2246		7.60676	6.43768	9.7531			15.3423	14.7988	16.515		6.56543	4.42572	7.8094
	16.6068	14.1266	17.8111		7.35914	4.35222	9.27328			15.7083	13.5317	15.1214		6.41523	4.813	7.0739
	17.4902	16.2613	19.0972		7.861	5.39161	9.06502			14.3536	13.0645	15.6558		6.98577	5.10787	6.76666
	16.3621	16.7748	19.7851		7.77314	5.60556	8.9857			15.9213	15.2428	15.5668		6.20266	4.23403	7.32855
	15.0789	15.1472	18.1976		7.38	5.43568	8.05509			15.7667	14.4102	15.8346		5.71705	5.18092	7.83162
	16.6175	16.1393	19.0221		7.37447	5.81493	9.31277			15.0707	17.1775	15.6267		6.49961	5.11241	6.73797
	17.1645	15.6256	17.5951		7.36377	4.12517	9.8739			14.948	13.1106	14.784		6.9888	4.81822	7.0149
	17.0555	15.3401	19.0397		7.01662	4.80302	9.66839			15.5518	14.397	17.8037		6.53654	4.69417	6.78482
	16.5844	15.9525	18.3461		7.64258	4.73282	8.10455			16.1291	14.8296	15.7536		5.8845	4.98756	7.65322
	16.9167	17.0387	17.3817		7.33099	5.94723	8.32474			15.2257	14.3855	16.3295		6.50172	4.04789	7.4122
	17.1627	15.9937	17.5359		6.68027	5.17493	8.54932			15.2502	13.245	16.7998		6.66022	4.20583	7.10427
	16.1837	15.6535	19.3641		7.25451	6.37932	9.52991			14.1301	12.7454	16.4207		6.52967	5.22308	7.33727
	16.0958	14.3243	18.7465		7.83805	5.12358	8.77531			15.44	11.8785	16.8391		5.88584	4.61363	7.49589
	16.3384	15.1023	19.8473		7.61552	6.2966	9.04419			16.6403	14.6661	16.8706		7.57109	4.69969	7.58905
	16.459	14.8035	18.3126		7.49789	5.55537	8.47039			14.946	13.4404	16.2285		6.6708	5.07862	7.86668
	17.5101	15.5581	19.1787		7.72672	5.18132	8.55331			15.8605	12.092	14.2265		5.94253	4.71903	7.34961
	17.508	14.6964	19.4826		7.39332	4.37091	8.42846			15.7616	15.3017	14.7411		5.69104	5.11841	7.34686
	17.1168	15.9308	18.2817		8.13977	5.85569	9.49059			14.7963	13.7698	14.4139		6.67648	4.70847	6.73877
	15.6236	14.746	16.7354		7.05974	5.29498	8.91481			16.1134	14.7787	14.2553		7.33494	4.37807	7.26125
	16.4998	15.5167	18.7115		7.80224	5.12035	8.57025			15.4854	14.4932	16.2226		6.69522	4.68244	7.51909
	17.1735	14.519	18.6348		7.75362	5.70704	9.31132			14.6007	12.7907	18.5988		6.39425	5.22205	7.62864
	16.0508	15.5402	19.3696		7.80837	4.90295	8.64158			15.086	14.8648	15.3409		5.95041	4.65761	7.36257
	16.4705	16.6485	17.7321		7.1175	5.74901	9.40418			14.784	13.4953	17.3195		6.36618	4.92622	6.94356
	17.3093	14.4243	18.211		7.68777	5.25759	9.08537			16.5371	13.1276	15.3302		6.19448	4.10425	7.83752
	14.1879	15.9474	18.8966		7.13469	5.33791	8.50068			14.6886	13.8308	15.8175		6.15821	3.97873	7.00289
	17.3303	16.3487	17.618		7.29937	4.96601	8.64802			16.3006	14.2669	14.6127		6.38745	4.38192	7.59923
	16.9818	18.6388	18.3022		7.55149	5.77283	8.93621			15.4494	15.2306	16.3192		7.08361	4.53426	6.36757
	15.7789	16.7726	18.2253		7.52939	4.49304	8.66744			16.8942	15.4018	15.8012		6.42884	3.91764	6.28847
	16.2204	16.7251	17.9215		7.20777	5.60628	8.98518			15.0397	13.2882	14.3251		6.64589	4.51902	7.79136
	17.9978	15.7945	20.408		7.36703	4.35054	9.31352			16.0237	15.0184	15.0005		7.35635	4.30547	7.66697
	15.1364	17.8836	19.5175		8.17416	5.23346	8.45579			14.7762	13.7504	16.2939		6.4417	4.80196	7.31467
	18.3613	14.2193	17.0312		7.11885	5.60478	8.6177			16.3576	13.4621	14.8006		6.49492	4.27737	7.2666
	17.3234	15.8522	18.5493		7.31002	4.51389	9.25264			16.3711	12.4908	15.3525		6.04229	5.15367	6.72059
	16.4656	17.1451	18.0788		7.65986	6.17226	9.76651			15.3236	12.1032	16.3533		6.04333	4.14988	6.36765
	16.6822	15.7553	18.7637		7.92703	3.19265	9.33117			16.217	14.0788	17.5933		7.29878	3.79704	6.40084
	17.5075	14.8077	19.4845		7.86401	4.81221	8.11933			16.6725	12.4557	17.5915		6.69387	5.7279	6.6702
	15.2106	14.4738	16.7306		7.03105	5.38731	8.81808			14.1361	14.4777	16.6868		6.20988	4.47371	6.7816
	17.1059	16.7128	18.3309		7.49157	5.80146	9.20564			15.7454	13.3979	15.9273		6.39339	4.16746	6.71625
	17.3853	15.7476	17.3224		7.22279	5.3738	8.60674			15.13	12.6344	17.5946		6.35231	5.1951	5.88708
	17.6642	15.3031	19.0364		7.87128	4.8663	9.55957			15.5143	12.608	14.4301		5.9169	4.99403	7.07245
	16.4845	15.6994	17.8115		7.35302	5.218	8.9841			15.0449	12.6688	15.7048		5.84447	5.08989	7.0653
	16.6344	15.9805	18.2828		8.05254	5.66015	9.60655			14.794	15.1433	16.4452		6.30029	4.13153	6.67495
	16.6169	16.3552	19.4622		7.04415	5.43943	9.25948			16.707	14.5485	16.392		6.72365	4.81334	7.80317
	16.0536	15.2274	18.7348		7.87281	5.13003	9.36101			14.1627	12.4392	14.873		6.71574	5.26646	6.41271
	16.444	14.5073	20.4917		8.34181	5.64263	9.16672			17.4679	15.5521	16.4391		6.5491	5.04256	7.21931
	15.2503	14.6445	16.2562		7.63574	6.52858	7.67046			14.7422	14.938	13.3251		6.71171	4.87714	7.52081
	15.7712	14.8704	18.7026		8.10598	5.72993	9.37494			16.3928	14.5283	14.1429		7.03895	4.11529	6.77084
	16.5112	15.119	16.8598		7.58383	4.59699	8.61527			14.6866	11.9208	16.8774		6.36578	6.06384	7.08076
	16.4592	15.4362	18.5697		7.73009	5.53184	8.82818			15.8066	12.9811	15.4404		6.83973	4.98045	7.53584
	16.9215	15.2457	18.0899		7.92961	5.70751	8.50613			15.0423	12.6247	15.71		6.04034	5.51825	6.72229
	16.3825	15.7442	18.5213		6.84031	6.552	9.54689			15.1102	14.2615	17.3948		6.45794	4.81433	7.15369
	17.3083	16.9267	19.2132		7.95983	4.7013	8.80878			14.7817	14.9611	16.2854		5.33234	4.44016	6.63675
	15.8989	16.8137	18.7958		7.36949	5.92158	9.81147			15.7129	15.2965	16.0698		5.85713	4.62538	8.14847
	17.2084	17.5211	18.7006		7.26517	5.5631	8.88149			15.1756	14.2853	13.6865		6.57938	4.02388	7.17134
	15.0035	15.2278	19.4717		8.08664	4.76252	8.57323			16.4414	14.5959	16.2689		6.50565	4.99208	7.35325
	17.8462	16.4738	19.0803		7.77394	6.15846	8.63238			16.279	15.5193	15.8076		5.6909	5.12018	7.74457
	16.4771	17.0069	19.4912		7.57357	4.83861	8.95357			14.7535	13.9494	14.4488		6.01997	5.23701	7.5535
	16.2688	17.2678	19.7997		7.71896	4.81331	8.65773			15.0905	11.1116	16.2299		7.1942	4.96075	7.52611
	16.6935	15.2702	17.0458		7.65683	4.75222	8.51598			15.7687	14.5407	15.5488		6.47749	4.28881	6.79711
	15.8801	17.2053	18.7748		7.65449	6.14905	9.45052			14.17	13.9964	16.6872		6.36622	4.74807	6.99933
	17.0824	14.7479	17.8554		7.75901	4.69516	9.56949			14.557	14.9774	16.6472		6.24334	4.55103	7.89644
	16.6186	15.3179	18.1532		7.42354	4.82705	8.21163			15.3304	14.7061	14.8178		6.38269	4.89448	7.27767
	16.7226	14.7356	18.5373		7.86047	4.58723	8.66585			14.8433	15.1132	15.7525		5.95898	5.13063	7.01015
	15.9499	15.9508	18.5212		6.9863	5.46647	9.18823			14.7597	13.4024	15.8216		6.72581	4.16033	6.68059
	16.7161	17.0442	18.5891		7.43004	4.59331	8.21552			15.1643	15.5711	15.5348		6.37382	4.09251	8.37341
	16.0472	16.3746	19.421		8.04886	5.38527	9.04882			15.2127	14.3639	15.1729		5.86662	4.65939	6.58525
	17.1088	14.3903	18.0519		7.27445	5.74757	8.23637			13.5059	12.8892	16.8133		6.19497	4.14561	7.16458
	14.3317	16.2774	18.0141		7.74986	5.2991	8.29978			15.8788	14.3715	15.1711		6.84038	5.50663	6.91243
	15.8544	16.2425	19.8603		8.33673	5.51283	9.14534			14.6261	13.5882	16.0558		5.58175	5.36436	7.75319
	16.7349	15.972	18.5646		8.06002	5.87924	8.85485			14.6912	14.3646	15.8446		6.6269	5.3062	7.24274
	17.4892	16.0622	18.4837		7.48995	5.09399	9.27144			15.0883	14.2992	14.2094		5.81638	4.78898	6.97535
	16.5824	15.7095	16.825		8.05242	4.46029	9.43201			13.7756	14.2343	14.3152		6.69779	4.29322	7.2245
	15.9838	14.1367	17.4619		7.79295	5.20774	8.92904			14.2	13.4645	15.9014		6.31947	4.6179	7.32048
	16.6245	16.052	18.3658		7.80957	4.55995	8.50686			16.8154	14.1902	16.4856		6.34854	4.77769	7.46954
	16.96	16.7981	16.2131		7.3697	5.41566	8.61228			14.5865	12.2352	16.8946		6.66593	4.46269	7.85314
	16.6446	15.3037	19.5037		7.96023	5.26101	9.44867			15.6685	13.3508	15.0859		6.65756	4.677	7.43485
	15.9919	14.168	18.7622		7.32546	5.17661	10.0951			14.728	13.8862	16.9341		6.13744	5.5127	7.64236
	17.0115	15.9911	19.6897		7.25802	5.03523	8.30999			15.3989	14.1875	16.3092		6.45929	5.02219	7.70004
	15.9127	15.4605	19.8372		7.02939	5.31608	8.89753			15.0503	14.2045	15.9577		5.81664	5.18963	6.59384
	17.1831	15.8113	17.1844		7.38775	6.34839	9.39411			15.0024	14.9031	15.4998		6.98712	4.68872	7.89353
	14.2545	16.2263	17.5422		7.8106	5.95962	9.113			15.7055	13.5321	16.1183		6.47204	4.94736	6.98983
	17.3965	15.7891	19.4557		7.5388	5.0594	8.16172			16.3932	13.3814	15.6261		5.91598	4.8029	7.86308
	17.2096	17.1572	18.2602		8.34774	5.19747	8.02196			15.6549	14.4373	16.1109		6.52279	3.84707	7.30248
	17.5678	15.3101	16.7617		7.64558	5.38371	8.89077			15.4581	15.0919	17.2965		6.41677	4.4097	7.59924
	17.6951	15.4739	16.955		7.66575	5.28142	8.32141			17.0462	14.7597	15.2515		6.54052	4.50099	7.57902
	16.5715	16.4495	17.8525		8.03068	6.03878	8.77637			14.366	13.3998	17.7491		7.00156	4.60627	7.28739
	14.6133	16.3155	17.3139		7.40821	5.61244	9.54512			14.6562	13.9416	16.1907		6.80267	3.92195	6.69224
	17.0002	17.2418	17.2109		7.80464	5.44761	8.68758			16.6622	14.0939	15.8816		6.23881	4.98757	7.09755
	17.0744	13.7881	17.4474		8.07807	4.54175	8.48983			14.6618	14.6958	15.4571		7.01536	4.98142	7.35202
	15.9055	15.1787	17.7345		7.35278	5.33864	8.61996			15.5723	14.6598	14.817		6.19608	4.73806	7.40565
	17.8952	16.8066	19.822		8.18377	5.11405	8.99025			16.9115	12.6006	16.6692		6.47318	4.48267	7.16835
	16.9324	15.1444	18.4976		7.87885	5.45246	9.32396			14.9058	13.7366	17.0041		6.29125	4.6268	7.70103
	16.6637	18.0373	16.9344		7.32077	4.98462	9.12422			15.4611	13.7716	15.9489		6.96875	5.223	7.10907
	17.311	16.3827	17.3987		6.97241	4.98489	9.07438			16.1871	13.7771	16.0339		5.96554	4.59707	6.72726
	13.7375	16.0357	18.5193		7.781	4.91446	8.39114			15.8206	13.8579	15.8548		6.40912	4.64207	7.18098
	14.6095	15.4556	19.1113		7.48372	5.90973	9.51162			14.5463	13.4198	16.5181		6.78129	3.92443	7.59804
	15.4472	14.8875	18.4338		7.16044	3.86819	10.0105			15.2055	14.4076	17.9321		6.41273	4.36444	6.47239
	15.992	14.4347	18.9811		7.74735	5.4922	8.92035			15.5945	14.07	15.4765		6.96052	5.24112	7.2438
	15.929	17.4398	20.2482		7.87099	5.89201	8.60581			16.1982	13.5268	16.8684		6.22795	3.81031	7.78287
	16.3139	15.132	20.5796		7.72554	4.70109	9.57073			15.2461	14.6858	15.5899		6.5895	5.10456	7.44461
	15.5291	14.0467	19.5341		7.29343	5.37536	9.17064			17.4695	14.6184	16.1787		6.57948	4.06271	7.12603
	15.7496	14.6139	17.6217		7.65039	4.12222	8.01517			14.1706	14.9226	15.9891		5.87649	4.89399	7.4903
	16.3712	14.23	18.4027		6.74147	5.76699	8.26013			15.7207	13.3858	16.6942		6.43115	4.12551	7.11251
	16.5748	15.5293	18.1587		8.40143	4.56943	9.29177			15.3279	15.4354	13.7593		7.27966	4.87467	7.83052
	16.0973	17.6737	16.0782		7.77128	4.92191	9.74818			14.8916	15.388	16.7489		6.5614	4.3433	7.78298
	17.7531	14.7197	19.3334		7.83256	5.81354	8.46438			14.3531	14.6189	16.5714		6.50716	4.98361	7.73836
	18.7954	15.1711	18.1529		7.96403	5.3434	8.27053			15.1492	14.1851	14.965		6.35054	6.58537	7.01484
	16.8952	16.2162	18.3302		7.49781	5.05936	8.61164			16.0954	15.3964	15.6363		5.81641	4.63977	7.74523
	16.4348	15.4597	19.9999		7.63757	5.29712	9.61163			15.1563	14.4154	16.0906		6.20874	5.69146	7.20642
	15.8938	16.5341	17.8612		7.67948	5.78979	9.41373			16.4432	14.4714	15.6124		6.15356	4.75298	7.95519
	15.5754	12.7506	18.6126		6.92799	6.27282	8.53929			14.3047	14.3975	14.9336		6.40689	4.6	7.32518
	16.8064	15.4893	19.106		7.7815	6.02462	8.61373			15.9161	13.8554	16.0216		5.99478	5.16687	7.83407
	15.7012	15.1515	16.4784		7.06783	4.76273	8.49084			13.7524	15.0328	15.1088		6.40535	5.1602	7.47912
	15.6357	13.4247	17.4447		7.76718	5.26681	8.64656			14.9117	13.9245	14.385		6.50563	4.53315	7.43674
	14.1411	15.0775	20.3848		7.06515	4.70189	9.1831			16.1683	13.4545	16.0801		6.63037	3.83175	7.47069
	16.4166	15.6065	18.271		7.64797	6.36445	8.52778			15.7378	13.7472	15.989		6.26463	4.68604	6.50647
	16.8087	16.5324	17.7231		8.03498	5.8429	9.01432			15.5684	14.5983	16.0344		6.4416	4.49949	7.48859
	15.1594	15.5226	19.3364		7.03394	5.61686	8.7166			14.7831	13.2643	15.9713		6.76643	4.6212	6.91299
	15.3543	15.2251	17.4414		7.49393	5.7166	9.4344			15.6885	15.1131	15.4247		5.86404	4.97718	7.67699
	16.3707	15.3278	17.1204		7.50252	6.17786	9.3769			15.9127	13.1701	17.4964		5.95282	4.95895	7.40856
	17.2256	16.2776	18.272		6.65386	5.61864	8.9031			15.1083	13.7121	16.8672		7.41665	5.14897	6.11414
	16.9705	15.3861	18.6441		7.27799	4.89458	8.89926			16.4294	16.6649	15.7357		6.82627	4.79208	7.39244
	17.2155	15.403	17.891		7.72125	5.22268	9.45651			16.6586	13.9805	14.8073		6.31148	3.58155	7.58877
	16.3477	16.3568	19.1589		7.16227	5.0515	9.03785			13.5211	13.582	14.7462		7.2876	4.88034	6.48347
	17.6554	15.7871	19.3188		7.6767	5.45398	8.76133			14.6786	13.0634	16.841		5.95415	5.22663	6.87538
	16.3206	13.0835	17.9245		7.42938	5.32185	8.77705			15.1805	14.2144	16.4604		5.76464	4.49063	7.42346
	16.8536	16.1954	18.5783		7.14968	4.91945	9.62232			14.9821	13.4212	15.1906		6.19741	5.31661	7.19931
	17.537	16.1415	17.6837		7.58955	4.85646	7.84165			15.2451	15.7195	17.1502		6.29904	4.71392	7.23632
	16.2586	16.1159	17.4184		7.26966	4.56168	9.81394			14.1648	14.1467	14.8303		6.07883	5.20091	6.7621
	15.4351	15.6907	18.7042		7.01887	4.65023	9.26462			15.571	13.0241	17.0719		7.14538	5.55374	6.93737
	17.2704	15.1231	19.2283		7.58718	5.29103	8.83754			15.1379	13.0567	15.6378		6.49443	4.59374	7.65173
	17.0691	16.0258	20.9152		7.3447	4.82426	10.1039			14.7305	13.2849	15.5543		7.10652	5.1389	7.53684
	16.1669	13.6563	17.4562		7.26659	6.9632	9.12824			15.7207	14.1411	15.1808		6.95359	5.24716	7.02353
	15.896	17.2066	18.9713		7.46792	4.81533	9.75202			15.2109	15.0723	15.7228		6.16602	4.15318	7.2408
	16.5707	16.3794	18.0103		7.43129	5.88561	8.97107			15.6252	14.6943	15.9688		6.31952	6.02851	6.66736
	16.8951	15.085	18.4094		6.84699	5.38538	8.97904			15.3017	13.8496	16.4387		5.49238	4.50343	7.10043
	17.0128	15.665	18.51		7.501	5.21186	8.55675			14.5732	15.5108	15.7223		6.26162	4.7316	7.25116
	18.1576	17.0352	20.0849		8.36233	5.4889	9.2561			12.1664	13.8719	15.7358		6.43028	5.28844	7.49818
	17.574	15.9541	20.8376		7.68433	5.42653	9.27737			14.8647	13.3481	15.7412		6.18877	4.55722	7.24295
	17.0981	14.2022	18.8173		7.38704	5.81054	8.96762			14.7212	13.3917	15.9686		5.92589	4.30387	8.39125
	16.7192	15.3213	19.8451		7.46044	4.93314	9.38177			15.4839	11.7645	14.7857		6.81606	4.2123	7.08079
	15.4939	14.7228	18.85		7.9128	5.31942	8.08132			16.1207	13.6187	15.8268		6.2206	4.87735	7.90868
	15.6829	15.0652	17.9765		7.1575	4.17261	8.18212			14.3742	15.9606	16.2188		6.99934	5.30036	7.05075
	17.4236	15.4772	17.8104		7.02844	5.70385	9.32208			14.4155	13.4379	15.7593		6.591	4.68575	7.22029
	17.2198	15.2876	18.9662		7.22575	5.51196	9.20339			15.3032	13.8599	15.3757		5.95442	5.22583	7.29911
	17.428	15.2084	19.1537		7.16544	4.74103	9.35484			14.9089	13.2362	15.0317		6.63401	5.08909	6.84245
	14.7048	14.5994	19.0914		8.07746	6.04838	9.20103			16.1325	14.0544	16.9633		6.35802	5.08941	7.45841
	16.2869	14.8491	19.053		7.51942	4.42803	9.53299			15.5783	11.9918	14.5517		7.06486	5.26674	7.08027
	15.7707	15.9244	19.7353		7.93157	5.83621	9.08073			16.1186	15.5789	16.8262		6.80772	4.62067	6.78392
	17.5823	16.2541	18.2462		8.07044	5.56361	8.63003			15.6929	12.6755	15.6835		5.8415	5.69377	7.23987
	16.5295	15.4118	17.1691		7.29147	6.15165	8.67842			16.5865	13.2678	15.6377		6.89651	4.56552	6.79129
	18.2045	12.9454	19.3877		7.36754	5.50427	9.5038			14.9419	14.2121	17.5117		5.78774	5.11844	6.26894
	16.6091	16.4317	19.205		7.45671	4.59153	8.77427			15.319	13.646	15.4253		6.02257	4.83026	7.20585
	16.7956	15.0825	17.2181		7.69573	5.28247	9.61215			13.9651	14.5887	16.6444		5.80816	4.61966	7.10379
	16.5851	16.9034	16.3943		7.59274	5.54479	8.8153			16.3436	15.9444	16.4582		6.81714	4.45482	7.53769
	17.3866	15.2951	19.3255		7.1067	4.27655	8.03727			16.2228	12.7347	15.6474		6.35517	5.04791	6.78554
	16.7165	13.8938	17.7896		8.12181	5.70407	9.46265			14.702	14.5518	15.06		6.32025	4.15717	7.48525
	16.5333	15.8497	17.0279		7.52483	5.40014	8.36815			15.9145	13.0032	16.0425		6.33165	5.46838	7.51981
	16.5025	15.8032	17.5886		7.72353	5.77586	8.67037			14.4719	14.766	15.4505		5.8415	5.52283	7.53147
	17.9211	14.6739	18.344		7.73451	4.77062	9.14001			16.0464	14.1957	15.7993		6.52759	5.34905	7.34292
	16.9749	16.0281	18.4691		7.72392	5.64483	8.85087			14.4825	14.6444	15.6411		5.9924	3.95091	7.31987
	17.7059	15.1246	19.2499		7.4712	5.61503	8.55415			14.8673	14.2183	17.9728		6.46544	5.73071	7.05707
	16.2359	14.9731	19.0792		7.39231	5.43965	8.82355			15.4949	14.4587	16.7845		6.61087	4.76555	6.59788
	18.5988	17.3126	17.8449		8.34984	5.86134	9.28184			14.5014	13.3921	16.5568		6.22904	4.25847	6.9383
	16.1902	14.0644	19.4495		7.05527	6.16385	8.67392			14.7359	17.1918	15.8892		6.09893	5.33247	7.35659
	16.1976	14.015	19.5777		8.01567	4.97272	8.76568			15.4579	14.3976	15.76		6.45611	4.68232	7.64563
	16.3565	14.8235	18.7663		7.73467	6.311	9.61646			16.0242	16.2988	15.4898		6.21916	5.0688	6.62636
	17.1472	15.0954	17.2983		7.15749	6.14761	8.68797			17.1203	12.0827	16.7395		6.30292	5.0923	7.65369
	16.8737	16.0116	17.1928		7.73575	6.17075	9.21524			15.2191	12.8951	15.0138		6.49061	4.73421	7.62639
	15.9931	16.8602	19.3138		7.65482	4.15675	9.35832			14.7559	16.3393	15.2181		6.74701	4.97346	6.93365
	18.4657	16.6416	17.6885		7.20571	5.42795	8.41052			15.0578	15.1428	17.1359		6.16416	5.31451	7.04588
	16.3251	15.9252	19.1426		8.07461	3.58221	9.38685			15.4308	13.6174	15.605		6.53288	4.89441	6.95812
	18.1513	15.6421	18.8165		7.61253	5.47929	8.99277			17.9041	13.0551	16.9418		6.14673	4.72124	7.28692
	16.03	15.5447	17.4232		7.58108	5.05031	8.78955			16.4337	14.4509	15.5591		6.0573	4.9242	6.80117
	15.9917	17.542	18.9112		7.35533	4.87699	8.40376			15.0787	14.1273	16.9953		6.78933	5.27274	6.92289
	16.5876	14.6941	16.6301		7.98601	5.4231	9.06374			15.0465	14.5549	15.7887		6.4704	4.09958	7.28607
	14.7699	14.53	19.7121		7.16138	4.88656	8.71403			15.9664	14.9919	15.7645		6.30967	4.89344	7.26408
	16.3715	15.2616	20.5261		8.08701	5.17535	9.04925			14.9907	13.5455	16.3945		6.00079	4.21081	6.56759
	15.7371	15.2003	17.9057		7.41892	4.89404	8.30956			14.2815	14.5641	16.4459		6.38943	4.40149	7.16805
	16.9189	17.175	18.4657		7.35455	5.81024	8.33961			15.0357	12.8349	15.1015		7.01658	3.79844	7.1309
	16.3623	16.1224	18.3732		7.21222	5.39472	9.27162			14.997	13.7875	16.2539		6.74003	5.0585	7.54041
	18.6304	15.1066	19.5813		6.85833	4.917	9.14767			16.2361	13.4063	16.9635		6.29646	5.12994	6.53484
	17.1072	13.5111	19.2572		7.98731	5.34036	9.51721			16.1652	14.5805	16.109		6.47172	4.72528	6.7088
	16.6855	16.0911	18.1166		7.5841	5.49164	8.91287			14.7637	12.9659	15.4922		5.62291	3.81311	7.76539
	16.7234	15.9916	17.8147		8.08559	5.39935	8.85362			16.3787	13.9192	15.0682		6.3809	5.32031	6.88019
	15.9881	16.1643	20.1409		6.86843	5.59689	9.14328			14.9209	15.0972	17.1986		6.13679	4.54571	7.99096
	17.2578	17.1181	18.0081		7.50927	5.49754	9.08446			15.6084	14.241	15.8207		6.44609	4.92867	6.95288
	16.721	15.1026	19.1486		7.8123	5.59392	8.12211			14.647	14.1224	15.8319		7.51439	5.06838	6.26117
	16.0443	15.291	20.1387		7.3997	5.90341	9.68272			15.2894	13.8279	17.2433		6.97737	4.56332	7.55526
	16.0325	15.8132	18.7029		7.7781	4.98819	8.78662			15.2253	12.9548	16.3875		6.0365	4.59492	7.32816
	16.5595	15.1103	19.3492		7.35489	5.54366	9.90739			15.1341	12.9851	16.0733		6.87832	4.82864	6.85805
	15.8537	14.5917	16.654		7.66698	4.88071	8.968			15.5286	13.4512	16.6839		6.07187	4.25587	7.51319
	16.8175	15.5167	19.7259		7.16529	5.06014	8.6126			16.5796	15.5099	16.9465		6.35382	5.90066	7.0964
	16.944	15.6077	18.2578		7.60091	4.94833	9.04082			15.9388	12.2284	17.3718		6.8985	4.83511	7.54327
	16.9347	16.4644	18.1785		7.5754	4.51424	8.92558			14.4403	14.0855	16.1547		6.84515	4.98454	6.81362
	16.4356	17.5318	18.3698		7.0492	6.23312	8.79098			14.952	13.3738	15.3127		5.8383	3.80708	7.18689
	16.6409	17.263	16.7847		7.59251	3.95358	8.90096			14.6835	13.8994	16.0778		5.94853	5.25832	6.93241
	16.5984	15.7022	19.2896		7.15911	5.79664	8.99618			14.4159	14.391	16.3813		6.86012	4.60284	7.06812
	15.8326	16.3774	19.2944		7.26323	4.48015	9.28581			14.8912	14.3938	14.8438		6.36005	5.06074	7.32614
	16.3762	17.1331	17.3946		8.15925	5.09895	9.09438			15.4462	13.9421	15.6503		6.04969	3.75737	6.94298
	16.9932	17.1737	19.3583		7.775	6.461	8.88966			13.2009	13.7943	15.1875		5.97097	4.98586	6.98371
	16.9139	14.5667	19.194		7.37842	4.25326	9.37603			13.519	16.1134	15.5133		6.72338	5.29335	7.32247
	15.7683	15.9189	17.3404		7.90317	4.61366	8.34278			14.5794	13.9969	13.9437		6.41822	4.88447	7.07968
	18.0007	16.476	17.1393		7.39053	4.91478	7.92008			16.5194	14.007	15.4933		6.72792	4.79808	7.48064
	16.5877	15.8901	17.0146		7.68936	4.80718	9.18293			15.8408	13.2043	15.2677		6.30563	3.93683	7.39169
	17.798	16.9509	20.3398		7.34172	5.17819	7.83533			15.2172	12.4678	16.8329		7.3803	4.26519	7.66433
	17.5155	14.8302	18.1687		7.67802	4.79331	8.96136			15.5635	15.1527	15.4336		6.38988	5.31137	6.24826
	18.5379	14.7224	18.0591		6.89446	5.7894	9.34674			16.3036	14.7587	15.2753		6.62139	4.68654	7.12357
	16.4113	16.7643	18.6243		7.38044	5.87725	9.49984			16.4427	14.4963	14.8438		6.84763	4.50114	7.91155
	17.736	14.526	19.5266		7.97769	5.59927	8.77616			14.8189	15.3006	14.534		7.07987	4.66811	7.45583
	16.8858	16.4323	17.2482		7.50954	5.24806	9.96411			15.6956	11.9484	17.1918		6.33607	5.66103	7.52924
	17.5422	15.8021	20.997		7.53547	5.56772	9.009			15.5267	13.467	16.7587		6.01226	4.37195	7.52392
	17.331	17.5477	19.6042		7.68208	5.00699	8.19134			15.8186	15.1423	16.7116		6.80142	4.77069	7.05023
	17.2246	17.9215	16.9731		7.73072	6.07369	8.98361			15.5442	14.5967	16.3018		6.37393	3.99918	7.10265
	17.1001	16.2604	20.1633		7.12165	5.39716	8.78709			15.8338	14.5421	15.373		6.07689	5.42321	7.73027
	17.3799	16.6216	18.7455		7.75796	5.86753	8.56953			15.5933	12.3482	15.3445		5.88485	3.96728	6.10629
	16.9896	16.1912	17.4472		8.05266	5.76612	8.2985			16.6211	14.3014	16.4851		6.49562	4.59886	7.04005
	17.2104	15.0144	18.9572		6.77943	5.43682	8.76889			15.7145	13.2979	16.1595		6.37013	4.73318	7.41322
	16.3128	16.8492	18.8214		7.70664	5.85957	9.17553			16.1443	14.0406	15.9836		6.34921	5.0319	6.83313
	16.9034	16.5167	16.6599		8.06823	6.00036	9.85376			16.1913	12.85	17.2492		6.21829	5.08479	7.2906
	16.357	15.1059	18.2483		7.54602	5.57714	8.97903			15.8531	14.9389	15.978		6.7901	4.70135	6.94489
	17.107	15.2292	19.687		7.45168	5.66904	9.11733			15.708	14.3129	16.6009		5.83753	4.87164	7.66378
	16.6718	14.7457	19.8505		8.06862	4.69675	9.89245			13.652	14.371	15.0737		6.49542	4.94428	7.39243
	16.1197	14.5583	19.5135		7.47543	4.98754	9.15333			15.0338	14.9286	16.076		6.731	5.22808	6.44543
	16.7014	15.6736	18.236		8.03288	5.4833	8.81806			14.7611	14.3879	15.7541		6.82272	5.50227	6.68175
	15.0561	16.9968	18.6399		7.7827	5.49741	8.08463			15.0947	14.0812	15.3864		6.61241	4.96892	7.25189
	16.3967	14.4321	16.9188		7.55592	4.51057	9.24456			16.279	14.4876	16.0814		6.57188	4.86133	6.78044
	16.6135	16.1311	19.3916		8.16758	4.55007	9.28901			16.0521	14.6037	17.3549		6.5566	3.258	6.60717
	16.1005	13.3206	18.0173		7.38756	5.28985	9.50749			15.5875	14.5905	16.7109		6.64268	4.88382	7.96269
	15.3939	15.5535	18.0756		7.13525	6.02183	8.35379			14.3566	13.4259	14.6646		6.8608	4.44427	6.87575
	16.9715	16.8335	18.377		7.98811	5.17632	9.36485			15.567	13.194	14.8017		6.92161	4.86813	7.8461
	17.0572	16.7191	19.2158		7.20971	5.21985	9.29739			15.9255	12.0216	16.9736		6.62375	4.29735	6.53145
	14.8958	13.7063	18.0378		8.14036	5.78905	8.26823			16.4593	15.5969	16.5258		5.59365	3.40978	7.18138
	15.6319	16.3067	20.3504		7.96039	4.79322	9.62061			16.0183	15.5252	15.9028		6.41019	4.16284	6.95291
	15.9696	15.434	18.3269		7.32482	5.82178	9.54102			13.9668	14.5287	15.5101		6.16859	4.47364	8.17061
	18.0052	17.4336	19.5745		6.9971	5.32516	8.99068			15.652	16.5003	15.8582		6.35221	4.85063	6.70918
	16.4219	15.3644	19.7789		7.7205	5.58284	9.04109			16.9492	15.2612	16.89		6.46628	5.29898	7.36964
	16.9045	16.5371	17.7812		7.27514	4.96931	9.36896			15.7742	14.6	15.7901		7.20557	4.30942	7.87506
	16.3348	15.8925	18.603		7.56289	4.90977	9.48433			15.2276	14.535	14.4892		6.44161	5.24555	7.6754
	16.9212	15.2447	17.2854		7.59839	5.93909	8.99042			15.692	14.1216	15.5739		6.25136	5.0452	7.63203
	17.9023	16.4154	16.3719		8.24651	5.41241	9.06223			13.9715	12.7637	15.4862		7.1539	5.65916	7.04625
	16.3923	14.6774	17.229		7.18189	5.17155	8.68312			14.8107	14.2012	14.5681		5.97218	4.70202	7.35352
	17.4989	15.3669	18.5894		8.20839	5.4649	8.4837			14.4301	15.1606	16.288		6.24178	4.71613	7.53522
	16.6927	16.5788	18.8411		7.36489	5.3226	8.54138			16.4001	14.7873	16.4294		6.58764	4.29844	6.86162
	16.4979	16.3438	17.2402		7.83573	4.28047	8.94469			16.3314	13.1946	16.9577		6.77285	4.89825	6.78771
	16.9754	17.1896	18.1755		7.65586	5.07968	8.16484			16.4233	14.4316	15.5068		6.39141	4.09135	8.08079
	16.5048	17.5616	18.0697		7.3665	5.45875	9.94918			13.5832	13.9993	15.9401		6.46208	4.81035	7.43296
	16.2279	15.3845	19.5179		6.96294	5.08477	9.53674			15.6451	11.8131	16.4108		6.80162	5.59211	8.30643
	16.5655	15.0266	18.5993		7.7465	5.82218	9.22507			14.6969	13.537	16.2234		6.35672	4.01275	6.67845
	17.1457	15.9721	19.4703		7.52189	5.21859	9.77558			12.9957	14.1418	15.041		6.68176	4.2902	7.94654
	14.9893	15.2649	19.5656		8.02633	4.47747	9.18825			16.0238	15.2485	17.6531		6.56736	4.26886	7.68067
	15.3478	15.3263	17.3943		8.16015	5.56055	10.0824			16.2931	13.5327	15.4445		6.41692	4.55544	7.02097
	17.2344	16.7075	17.6089		7.37754	4.40465	8.63088			14.4943	14.6546	14.844		6.41099	4.76671	7.15256
	17.0426	16.4759	18.817		7.56303	5.31896	9.32816			14.6414	14.2354	17.3473		6.56874	4.21857	7.42898
	16.8188	15.9851	18.2452		7.28672	4.35883	9.47369			15.8441	12.733	14.5877		6.58523	5.35409	6.9699
	17.4186	15.9974	18.7617		7.59417	5.41387	8.77085			14.7859	13.969	14.4859		6.67837	4.30176	7.1651
	18.4535	15.0777	18.4481		7.55449	5.48358	8.55876			14.0874	13.8574	14.3212		6.02894	4.19325	7.57073
	17.7061	14.3657	17.4365		7.22081	5.56773	9.63029			14.8327	15.8261	16.9966		6.04649	4.31796	7.31796
	15.9577	16.5175	17.486		7.7456	5.47008	8.61077			15.4192	13.7608	15.7471		6.08761	5.03655	6.83303
	15.5869	17.5811	18.7321		8.28048	5.41327	8.91071			14.849	13.1531	15.6745		6.61521	4.8671	6.98012
	16.9612	14.5445	19.6772		7.46464	5.12732	9.94517			16.7515	14.5294	15.8995		5.87395	4.4229	6.87162
	16.383	17.0807	19.235		7.22952	5.07039	8.74003			15.1659	14.819	15.9507		6.51385	4.52105	7.69295
	17.8426	15.5858	20.8973		8.07613	4.93818	8.73487			15.3719	14.2358	15.655		5.81879	4.38101	7.19254
	16.6017	16.81	19.6199		8.25954	4.98335	10.042			14.5013	14.5254	16.8127		6.27401	5.49466	6.66724
	16.6321	17.2595	19.327		7.80298	4.95903	8.79587			15.7463	13.3428	15.1268		6.55736	4.39592	7.15219
	16.3361	15.2481	18.5904		7.24946	5.31991	9.21566			15.7606	13.2808	16.375		6.37307	4.92785	7.27301
	15.6086	14.7231	18.7097		7.2323	4.8367	8.70658			15.2404	12.2438	15.918		6.62621	4.6541	7.96116
	16.6746	14.8321	20.9041		7.54938	5.16461	9.11098			15.9162	15.52	17.1193		6.42437	4.54139	6.98412
	17.6893	15.4493	20.8361		7.02341	6.42172	8.10417			14.0576	14.5302	15.9651		6.14181	5.20968	8.24667
	16.566	16.8563	17.0325		7.60235	5.98446	8.89025			15.8197	14.3891	15.8026		6.49045	4.76545	7.37415
	15.4387	15.2781	17.793		7.95779	5.22402	8.97079			16.4477	15.1786	15.0661		6.7697	4.77066	6.37015
	15.7868	16.3605	19.5859		7.30994	4.97228	8.38743			16.443	15.0158	17.9489		6.84758	4.52591	6.88055
	17.4298	15.3662	17.0202		7.61451	5.05304	8.69106			14.4266	15.7084	14.2156		6.37676	4.61946	7.35349
	17.2254	15.3286	19.3278		7.10314	5.35454	8.5065			14.3236	14.2729	14.9356		6.85653	4.44838	7.29427
	16.6347	15.9026	19.3201		7.31587	5.15843	8.96447			15.1071	13.6157	17.5996		6.38506	3.92371	6.76892
	16.6762	15.134	18.4492		7.21617	4.94733	9.51312			18.0471	14.9587	13.7706		6.69	6.12873	7.32981
	16.2229	15.8956	18.6099		7.80755	5.36048	8.03616			15.4914	14.8474	16.3453		6.3637	4.90624	7.83827
	17.2588	14.5566	17.2297		7.76416	4.62553	9.0703			14.6842	14.5031	15.7285		6.49836	4.91238	7.77813
	17.5061	13.8558	18.892		7.54131	5.13922	8.98989			16.8022	15.0159	15.6816		6.51475	4.7546	7.80874
	15.4478	15.3898	19.2295		7.11	4.7478	8.69954			15.6481	14.9432	16.0281		7.11801	4.75986	7.65044
	16.3201	15.6268	17.7279		7.42447	5.01988	9.84536			14.4749	15.472	15.8582		6.76149	5.06393	6.65732
	15.495	15.9992	18.2323		7.4051	5.49013	8.79786			14.8068	14.2943	18.1411		6.80675	4.74958	7.52595
	17.2631	16.9066	21.3759		7.45142	5.26288	8.86675			17.0782	10.004	17.4098		5.88023	4.22196	7.11181
	16.6784	16.3091	17.8726		7.98362	5.57474	9.09812			15.5369	14.6651	17.3613		6.56007	4.49277	6.79637
	16.6015	14.9714	18.5131		7.94407	4.22006	8.999			15.2661	14.6424	17.016		5.58544	5.32684	7.01643
	18.2672	15.5016	18.8777		7.8528	4.07212	8.71983			13.9946	14.1145	17.5635		6.47233	5.49216	7.26095
	15.526	16.5261	18.9721		8.0813	5.45448	9.3212			14.9808	16.21	15.3689		6.40584	5.23979	6.95157
	16.7597	17.0253	19.0969		7.23289	4.22001	9.0964			14.9713	14.3799	16.7184		5.82383	5.28117	7.02888
	15.7519	17.0326	19.852		7.09675	4.55264	9.26967			14.3043	14.5069	15.7352		6.86877	5.1019	7.65805
	17.177	17.0616	19.302		7.76407	5.46536	9.93642			15.4177	13.8598	16.1516		6.93376	4.82941	7.78891
	17.5947	14.9863	18.1314		7.89969	5.87407	9.01837			15.451	14.1818	15.2908		6.80464	5.12376	7.51776
	17.1838	16.2263	19.0939		6.8237	4.17773	8.7083			15.9697	11.0036	15.8157		6.02126	5.15408	6.70665
	15.9068	15.223	19.0868		8.13538	4.96457	8.82012			15.4369	14.8892	15.8705		6.90598	4.6739	7.70156
	16.4167	15.4247	20.1319		8.26047	4.6026	8.32494			13.5885	15.2687	15.4933		6.20184	4.69988	7.18506
	16.0548	14.0843	18.1948		7.76613	5.08707	10.0613			13.9286	16.5928	15.677		6.16619	4.76897	7.03187
s.d. bootstrap SNR	0.854215	1.02022	1.00943		0.376164	0.561788	0.49037			0.864548	1.0055	0.896875		0.397972	0.487926	0.430871

## Sheet: Figure 4B
		Coupled GLM			Indepdent GLM
	Light level	Photopic	Scotopic		Photopic	Scotopic
	Decoded SNR (bits/s)	5.20624	NaN		4.39004	NaN
		8.97744	NaN		6.57099	NaN
		6.91353	NaN		4.46319	NaN
		5.52551	NaN		4.00687	NaN
		11.0938	NaN		7.93698	NaN
		5.5937	NaN		4.59129	NaN
		6.59313	NaN		5.84515	NaN
		3.80242	NaN		3.68385	NaN
		5.21773	NaN		4.74622	NaN
		7.56296	NaN		6.37805	NaN
		10.6203	NaN		8.76521	NaN
		8.95756	NaN		6.5685	NaN
		6.84403	NaN		4.70943	NaN
		8.88766	NaN		6.51429	NaN
		6.98983	NaN		6.61189	NaN
		6.49659	NaN		5.49396	NaN
		11.7216	NaN		9.44578	NaN
		17.1676	7.54952		14.2487	4.9791
		8.89244	6.01775		7.96555	4.10362
		14.5668	7.22976		12.6083	4.6005
		13.8112	6.2159		12.5363	4.56452
		9.69425	6.88431		8.29846	5.07335
		8.8685	6.63429		8.36759	5.3767
		10.8892	7.80411		9.95425	5.47606
		16.4508	8.8319		13.5269	5.03177
		9.82881	6.78084		8.47668	4.57833
		10.6634	5.65303		9.31115	4.09562
		15.2764	8.31242		14.7738	6.91155
		10.9796	6.74316		10.2177	5.79054
		10.9176	6.65814		10.0267	5.34667
		8.02219	4.07157		7.49162	3.21742
		11.49	NaN		9.03625	NaN
		14.7955	8.59959		13.5673	6.86867
		5.23217	5.99246		5.07529	3.49406
		4.09245	4.32655		3.588	2.09139
		5.92989	6.72426		5.73254	3.14871
		5.32056	6.50986		5.07982	3.82541
		3.78785	5.43585		4.08083	2.15013
		3.28011	6.23318		3.40926	2.03907
		6.89336	7.11456		7.47535	5.77418
		7.01595	7.45444		7.40352	4.79877
		5.64598	6.73332		5.38349	2.33889
		5.79416	5.34787		6.15443	3.54957
		5.97882	5.4208		6.00763	2.93385
		2.3745	4.15656		2.41058	2.72284
		NaN	2.43448		NaN	0.450097
		12.0797	NaN		7.20137	NaN
		10.0686	4.78853		6.71194	3.04815
		12.2215	4.1031		6.19934	1.54113
		11.0069	4.50161		7.45623	2.56322
		11.2123	2.85882		6.76513	0.797766
		11.5773	2.92003		6.40374	0.446869
		12.182	3.04918		7.13402	1.01292
		14.5669	4.10891		11.8108	1.9886
		14.6877	4.09505		11.3936	2.10782
		12.5886	3.41052		8.50924	1.09263

## Sheet: Figure 5B
	Left group
	Photopic				Scotopic
	Single Cell	Independent	Coupled		Single Cell	Independent	Coupled
Decoded SNR (bits/s)	12.5085	14.0926	14.6585		6.8205	7.52001	8.18603
SNR bootstraps	12.1553	14.7203	14.0702		6.9284	7.43102	8.23555
	12.3113	14.1389	14.4027		6.77645	7.40318	8.00153
	12.926	14.0003	14.1172		6.93414	7.36012	8.1073
	12.9142	13.9309	14.7504		6.91531	7.34391	8.35378
	12.6633	14.3669	14.8301		6.88669	7.09823	8.35109
	12.0724	13.4152	14.8664		6.97199	7.64572	8.21391
	12.2537	13.751	14.7467		6.66861	7.55893	8.10813
	12.4677	14.2964	14.4412		6.78168	7.63855	8.20513
	12.5615	14.2007	14.0872		6.84501	7.75943	8.12157
	12.6098	14.2731	14.5291		6.76887	7.48767	8.27402
	12.6818	14.5182	14.3191		6.74675	7.55488	8.34974
	12.7399	13.9727	14.5469		6.97364	7.64629	8.42728
	12.8015	14.0354	14.4687		6.8875	7.35975	8.19098
	13.0319	14.4163	14.7915		7.00423	7.23703	8.3273
	12.2265	14.23	15.069		6.83131	6.95019	8.43995
	12.3505	13.9159	14.2979		6.98557	7.40546	8.26046
	12.6156	13.6055	14.2388		6.89257	7.61777	8.27847
	12.2217	14.2475	14.1753		6.85023	7.75046	8.24481
	12.8783	14.0182	14.4635		6.89239	7.73821	7.8528
	12.2922	13.6501	14.8174		6.60611	7.56949	8.10376
	12.498	13.2572	14.448		6.53263	7.5549	8.08954
	12.2887	13.7859	14.6137		6.7612	7.59954	7.95928
	13.133	14.241	14.7217		6.74092	7.50752	7.95097
	12.745	14.3739	14.1676		6.87092	7.01193	8.46707
	12.5337	13.8334	13.8267		6.66673	7.96691	8.26038
	12.7095	14.2592	14.8864		7.02301	7.55519	8.43034
	13.1172	13.6414	14.8543		6.69786	7.52567	8.40036
	12.0983	14.4516	14.6916		6.8317	7.35216	8.37855
	12.5411	13.2942	14.5515		6.85201	7.2969	7.84358
	12.6135	13.6455	14.55		6.60644	7.50698	8.52942
	12.3079	13.9968	14.5962		6.80759	7.9	7.84021
	12.2259	13.0624	14.8537		7.20426	7.26879	8.24096
	12.1238	14.0153	15.0696		6.65403	7.44962	8.28997
	12.632	13.4092	15.4363		6.8594	7.49967	8.03858
	12.4786	13.7943	14.7047		6.7537	7.11349	7.97592
	12.7308	13.7717	14.5527		6.71837	7.64605	8.18108
	12.9809	14.1351	14.9177		7.12569	7.50991	8.03021
	12.9203	13.9163	14.4155		6.74546	7.82296	8.14015
	12.7341	14.2217	14.5441		6.73484	7.62575	8.00718
	12.4641	13.4324	14.4922		6.68799	7.57935	8.52327
	12.1969	14.2146	15.3008		6.76843	7.68724	8.10931
	12.5444	14.1512	14.4941		7.0095	7.28137	7.82521
	12.5568	13.3517	14.5784		6.65061	7.7497	8.40446
	12.4471	13.7697	14.5954		6.79265	7.3698	8.17122
	12.5206	14.1674	14.4467		6.67149	7.69444	8.05459
	12.6487	13.7115	14.7569		6.97178	7.63443	8.1119
	12.5081	14.1475	14.0413		6.86808	7.70808	7.93161
	12.4146	14.1867	15.2665		6.75997	7.63258	8.32275
	12.8895	13.7304	14.539		6.61068	7.0561	8.0858
	12.8552	14.889	14.884		6.64792	7.47245	8.04433
	12.1719	14.11	14.6292		6.74118	7.0304	8.15986
	12.2528	13.8588	14.9016		7.08989	7.44044	8.28813
	12.4638	14.2623	15.0095		6.84267	7.58228	8.25962
	12.7466	13.768	14.954		6.64163	7.80612	8.17578
	12.5277	13.5109	14.5749		6.97046	7.53842	8.05325
	12.2102	14.6414	14.4042		6.86846	7.68039	8.21049
	12.8247	14.4514	14.5495		6.89349	7.61784	8.14068
	12.5049	14.5348	14.8125		6.80189	7.6965	8.04078
	12.3308	14.286	14.579		6.91743	7.50119	8.13857
	12.4293	13.527	14.8719		6.77653	7.7154	8.18073
	12.7945	13.6434	13.7329		6.95424	7.45749	8.06349
	12.665	14.3553	14.664		6.96488	7.57243	8.11004
	12.8967	14.7181	14.3721		6.64593	7.70213	8.28972
	12.1312	14.4725	15.0442		6.90526	7.32495	8.11413
	12.6876	14.0715	14.6021		6.87124	7.48567	8.00574
	12.4047	13.8768	14.6574		6.81343	7.67816	8.27622
	12.2061	13.7125	14.7067		6.79247	7.89412	7.96268
	12.0302	14.6815	14.1221		6.9975	7.36815	8.45441
	12.2493	14.3342	13.9638		6.63617	7.84214	8.31733
	12.7994	13.5244	14.8904		6.65118	7.53214	8.15085
	12.7129	14.361	14.0026		6.60426	7.61704	8.12406
	12.0877	13.9936	14.3854		6.85889	7.51981	8.22983
	12.3751	13.9684	14.6963		7.01427	7.44887	8.17816
	12.923	13.9667	14.7439		6.81989	7.76637	8.30183
	12.2201	13.9967	15.0748		7.04483	7.8151	7.99351
	12.4911	13.836	14.8514		7.02691	7.69454	8.05391
	12.5158	14.4543	14.7251		7.00101	7.52426	8.25469
	12.3052	14.1325	14.6343		6.52833	7.55924	8.18211
	12.4509	13.8709	15.6209		6.78251	7.5533	8.24326
	12.2665	13.8565	14.9398		6.91588	7.43676	8.27098
	12.7641	14.5275	14.7956		6.93916	7.71752	8.04886
	12.3178	14.0869	14.5471		6.63927	7.70163	8.24134
	12.6032	14.0004	14.856		7.03243	7.53384	8.33424
	12.5338	13.4912	14.7481		6.89408	7.47629	8.0541
	12.2654	14.1262	15.2359		6.8262	7.74962	8.09201
	12.5775	13.971	14.9342		6.91458	7.60466	8.20844
	12.3613	14.3907	14.6851		6.67675	7.42506	8.34274
	12.8166	14.1689	15.4478		7.06096	7.34938	8.16851
	12.436	14.2145	14.759		6.9471	7.42863	8.05889
	12.9271	14.2931	14.7831		7.02732	7.53563	7.87706
	12.5255	13.9033	14.3808		6.84801	7.48646	8.21743
	12.5725	13.611	14.6789		6.73138	7.5826	7.99096
	12.7069	14.2595	14.8361		6.95893	7.55067	8.34602
	12.3806	14.665	14.5506		6.90947	6.92071	8.3621
	13.0504	14.1441	14.6451		6.60389	8.01202	8.00981
	12.3593	13.9192	14.5255		6.86072	7.31947	8.05469
	12.3999	13.8182	14.7919		6.9192	7.64908	8.16241
	12.9421	14.1797	14.4496		6.88175	7.6595	8.3834
	12.1168	13.5951	14.4567		6.9952	7.62416	8.1629
	12.7988	14.1501	14.1789		7.07512	7.58956	8.17383
	12.4845	13.9279	15.3456		6.72995	7.88757	8.25131
	11.9604	14.8623	14.6922		6.84197	7.33739	8.06546
	12.5903	14.7586	15.5346		6.80867	7.66261	8.54729
	12.5417	13.6106	14.8246		6.96313	7.50995	8.16483
	12.3627	13.8615	14.4742		7.14078	7.75444	8.18863
	12.5493	14.2921	14.9373		6.87703	7.50878	7.97439
	12.4045	14.3586	14.714		6.94313	7.50875	8.48993
	12.4756	13.9233	14.7651		6.90213	7.46591	7.85501
	12.7921	14.3375	14.9219		6.7837	7.18712	8.18445
	12.6502	14.44	15.3687		6.84516	7.72405	8.09204
	12.434	14.1874	15.2028		6.66508	7.65377	8.43054
	12.3555	14.5043	14.7984		6.7506	7.31257	8.04968
	11.9849	14.1106	14.4437		6.85907	7.41756	8.5197
	12.5266	14.2536	13.6498		6.61625	7.61651	7.93339
	12.4279	14.0524	14.8528		6.61381	7.46659	8.22875
	12.4766	13.6904	15.2929		6.78176	7.82191	8.48379
	12.5208	13.489	14.7366		6.90181	7.89065	8.48383
	12.4589	13.7004	15.2498		6.84936	7.53659	8.11001
	12.745	13.9968	14.7211		6.87175	7.59845	7.88931
	12.5223	13.5502	15.1172		6.90111	7.42011	8.39504
	12.4021	14.5296	15.1224		6.84425	7.55556	8.39302
	11.6671	13.9254	14.3529		6.75228	7.47149	8.04088
	12.3118	14.0768	14.6079		6.65579	7.21856	8.13864
	12.467	13.7123	14.4877		6.77252	7.27444	8.11534
	12.5586	14.5855	13.8619		6.76489	7.53259	8.22621
	12.2172	14.5066	14.9624		6.84428	7.07918	8.28978
	12.3968	14.3124	14.3883		6.4719	7.79186	8.25585
	12.3642	13.3525	14.8149		6.83901	7.54634	8.14309
	12.5067	14.5079	15.1195		6.75098	7.78119	8.24497
	12.4647	14.0258	13.927		6.67476	7.43444	7.87335
	12.6273	14.0459	14.9228		6.91499	7.741	8.36137
	12.2138	14.4387	14.4073		6.73983	7.66038	7.96354
	12.4169	13.8672	15.0976		6.99739	7.15664	8.42581
	12.2195	13.9954	14.256		6.9848	7.51834	8.42898
	12.388	14.2062	14.9827		6.97511	7.45867	8.27593
	12.4766	14.0509	14.4121		7.00089	7.87064	8.21932
	12.6567	14.2479	14.1829		6.81429	7.09713	8.00944
	12.9812	13.9725	14.9097		6.76124	7.48417	8.38474
	12.1931	14.1488	14.8747		6.85952	7.14077	7.81817
	12.386	14.2373	14.4688		6.77281	7.1968	8.57116
	12.4473	13.6128	14.8335		6.88099	7.53338	8.40182
	12.4223	14.6514	14.8718		6.89131	7.64931	8.02983
	12.1481	13.6585	14.5765		6.74869	7.48635	8.1025
	12.4581	13.8389	14.1535		6.87926	7.31779	8.09156
	12.953	14.4541	14.5471		6.95906	7.38017	8.14705
	12.2629	14.6749	14.9603		6.92978	7.5533	8.14515
	12.2763	14.3253	15.0413		6.7982	7.72153	8.05983
	12.8114	14.0906	14.7143		6.85325	7.53882	8.1851
	12.9857	14.6613	13.9079		6.73757	7.90826	8.10069
	12.9308	14.4326	14.5438		6.95842	7.46376	8.36016
	12.0451	14.3167	14.5826		6.65515	7.61514	7.89726
	12.6347	14.6514	15.0597		6.77651	7.3649	8.2594
	12.3521	13.6729	14.9717		6.71787	7.57938	8.1806
	12.3184	13.8506	14.7012		7.04912	7.58957	8.28081
	12.5322	14.2029	15.4011		7.2304	7.46148	8.09603
	12.3245	14.6997	14.7166		6.97686	7.52634	8.54561
	12.8841	14.3322	14.7377		6.69271	7.53269	8.17062
	12.3457	14.2931	15.1392		6.87042	7.72409	8.37441
	12.3791	13.8334	15.0471		7.02331	7.43892	7.88667
	13.0017	14.5284	15.0453		7.05432	7.41858	8.21259
	12.8627	14.2816	14.851		6.88027	7.71182	8.40967
	12.1993	14.0803	15.1234		6.95894	7.44085	8.1747
	13.0296	13.1841	14.3137		6.78395	7.22301	8.0917
	12.5243	14.1209	14.9825		6.72217	7.085	8.15377
	12.3435	14.5925	14.9524		6.74073	7.32726	8.14867
	12.5254	14.0412	14.338		6.81474	7.68664	8.4517
	13.1421	13.6481	15.0051		6.81259	7.70001	8.27158
	12.5451	14.428	14.2217		6.96419	7.38454	8.18687
	12.4	14.1168	13.907		6.94047	7.54007	8.25274
	12.3853	13.8698	14.3646		7.04917	7.47329	7.96223
	12.1441	14.6024	14.39		7.01336	7.60145	8.29696
	12.934	14.3789	14.9278		6.62741	7.56292	8.4704
	12.6257	13.9357	14.7831		7.06403	7.63991	7.90774
	12.5881	14.2654	14.241		6.82082	7.42003	8.2396
	12.5593	13.5185	14.9236		6.99426	7.63062	8.30202
	12.4637	13.8473	14.8815		6.5776	7.47784	8.24773
	13.1234	14.3122	14.543		6.56663	7.51445	8.26546
	12.612	14.4087	14.6636		6.7349	7.70251	8.28924
	12.2422	13.5378	13.699		6.91178	7.5441	7.74756
	12.3872	14.2978	14.8802		6.97491	7.6653	8.37744
	12.5804	13.4788	14.4601		6.91954	7.68962	8.36821
	12.8128	14.4499	14.7464		6.99186	7.25803	7.97936
	12.6635	14.3274	14.7054		6.8909	7.54023	8.29341
	12.6671	14.0029	14.7796		6.60021	7.61998	8.40604
	12.511	13.3445	14.0584		6.79891	7.37079	8.22799
	13.1727	14.3424	14.5093		6.74962	7.40342	8.31883
	11.894	14.1115	14.9517		6.88337	7.2536	7.9776
	12.554	13.5454	14.9299		6.90405	7.43563	8.20544
	12.382	15.0475	14.1692		6.96189	7.53835	8.2306
	12.649	13.4539	14.7228		6.61437	7.31838	8.07138
	12.2105	14.1427	14.556		6.93246	7.35074	7.96536
	12.661	14.1951	14.211		7.02315	7.45232	7.98871
	12.3653	14.5529	15.26		6.80655	7.72214	8.22512
	12.957	13.8788	14.5966		6.584	7.41336	8.26988
	12.7839	13.631	15.0314		6.85874	7.60011	8.09591
	12.724	14.7619	14.3839		6.74806	7.86279	7.99289
	12.1346	13.8244	14.4596		6.66524	7.51367	8.29038
	12.5169	14.1167	15.3936		6.8562	7.58605	8.01024
	12.4949	14.7671	14.2415		6.77832	7.69278	8.14019
	12.4117	13.7043	14.4125		6.7874	7.46502	8.09732
	12.7092	13.8454	14.9723		6.56438	7.51543	8.0441
	12.4316	14.2868	14.2203		6.67644	7.76066	7.62967
	12.0698	13.8136	15.0853		6.94698	7.57685	7.97099
	12.545	14.3323	14.4538		6.57951	7.63847	8.39604
	12.4969	13.982	14.8095		6.47005	7.40991	7.82989
	12.9231	14.2813	14.6119		6.97665	7.43737	7.98565
	12.6887	14.8194	14.6069		6.93544	7.32571	8.11667
	12.2514	14.2011	14.5166		6.8061	7.67426	7.92213
	12.8123	13.7835	14.7199		6.75992	7.51629	8.30443
	12.8964	14.8136	15.2698		6.6566	7.50584	8.08318
	12.51	14.1512	14.5198		6.79048	7.67712	8.13812
	12.6233	13.8542	15.1705		6.87637	7.77778	8.36173
	12.5399	14.1013	14.4599		6.47443	7.61669	8.43236
	12.8994	13.9309	14.557		6.87796	7.69844	8.22562
	12.6108	13.9937	14.2559		6.87948	7.44434	8.09742
	12.9642	14.2425	14.6645		6.90049	7.59167	7.98581
	12.5539	14.0871	14.4856		6.9031	7.33392	8.17653
	12.4053	15.0966	15.7035		6.95943	7.61712	7.94059
	11.8049	14.8557	15.0014		6.88319	7.55745	7.76254
	12.8927	13.5726	14.7154		6.90841	7.33185	8.05601
	12.8634	15.1251	14.3882		6.6769	7.54153	8.10503
	12.8071	14.4336	14.3819		6.86467	7.55852	8.208
	12.403	13.4095	14.9136		6.89496	7.34632	8.11795
	12.9418	14.9734	14.483		6.75927	7.56967	8.01505
	12.3185	13.6813	14.4632		6.68311	7.40499	8.24215
	12.8969	13.5468	14.6448		6.90917	7.48954	8.24894
	12.4483	14.3629	14.4785		6.72155	7.92826	8.17654
	12.8146	13.9915	15.4716		6.71169	7.39837	8.23738
	12.8861	14.1456	15.284		6.66303	7.32665	8.25087
	12.8988	14.0342	14.8916		6.78239	7.43939	8.16076
	12.4527	13.877	14.0785		7.02123	7.41915	8.2642
	12.4825	14.0217	15.0179		6.55958	7.57346	8.35455
	13.0693	13.6022	14.7766		6.78535	7.50811	8.43792
	12.8087	14.0186	15.2386		6.80162	7.20438	8.20941
	12.5	13.9022	15.0205		6.84096	7.45233	8.09608
	12.6462	14.0806	14.2121		6.69166	7.60261	8.44535
	12.4605	13.6581	15.4287		7.02981	7.09009	8.28678
	12.2331	13.7126	14.622		6.94359	7.47445	8.35474
	12.8322	14.7569	15.0271		6.94441	7.89311	7.78564
	12.4317	14.1794	14.3244		6.80168	7.98298	8.31668
	12.9192	13.6537	14.1128		6.98994	7.6363	8.02531
	12.9843	14.9583	14.6636		6.68708	7.48317	8.09012
	12.2494	13.6878	14.4547		6.68198	7.34274	7.72886
	12.4141	14.4837	14.6575		7.02911	7.10737	8.15054
	12.0954	14.616	14.6836		6.714	7.28392	8.0871
	12.6518	14.019	14.7083		6.9679	7.76536	8.40967
	12.6503	13.8761	14.5164		6.73431	7.62979	8.22583
	12.44	14.0287	14.9827		6.90363	7.56344	7.94196
	12.6571	13.7753	14.1491		6.70988	7.41238	8.23657
	12.8308	13.9861	14.901		6.61283	7.51791	8.41738
	12.5614	14.2062	14.3376		6.81951	7.61688	8.35734
	12.2925	14.2235	14.2943		6.70017	7.77344	8.2694
	12.2899	13.6884	14.7919		6.96691	7.376	8.20496
	12.4517	13.2613	14.609		6.75647	7.31106	8.12588
	12.3758	14.2201	14.8961		6.82729	7.37636	8.4297
	12.6586	14.1862	14.5033		6.67948	7.54886	8.01964
	12.203	14.2967	15.6436		6.69547	7.62214	8.04945
	12.6354	14.3056	15.4766		6.85212	7.54714	7.85064
	12.8989	13.9276	14.7097		6.94346	7.49049	7.9798
	12.8089	13.7218	15.1716		6.98267	7.49617	8.40332
	12.3408	13.5751	14.0572		6.58636	7.50318	8.19999
	12.9176	14.0267	14.293		6.6984	7.93734	8.51467
	11.878	13.9592	14.5697		6.84657	7.58105	8.28734
	11.881	14.0787	15.016		7.07777	7.288	8.24743
	12.55	13.8491	15.0915		6.63181	7.52208	8.01936
	12.5503	13.977	14.5078		6.91876	7.41804	8.08388
	12.4918	14.1696	14.4241		6.78048	7.48793	7.90453
	12.7959	13.6588	14.5471		6.95944	7.70444	8.25798
	12.253	14.1946	14.2553		6.91628	7.37044	7.99801
	12.3071	14.1058	14.739		6.74077	7.91197	8.36339
	12.3314	13.1823	15.1576		6.81494	7.13886	8.38156
	12.373	14.6322	15.6959		6.73383	7.49639	8.05298
	12.313	14.5314	14.7979		6.7423	7.41011	8.41674
	12.1097	13.9665	14.1465		6.8528	7.48169	8.29356
	12.5486	14.1994	14.4911		6.64831	7.17219	8.25505
	13.2353	14.1628	15.2119		6.73756	7.1903	8.16886
	12.5652	14.1386	15.0493		6.87042	7.56746	8.08635
	12.1732	13.8343	14.2398		6.93069	7.44938	8.20716
	12.9663	14.0105	14.0991		6.86698	7.42445	8.08754
	12.5198	14.1123	14.9571		6.92389	7.46721	8.04004
	11.9653	13.8357	15.169		6.89471	7.58583	8.16837
	12.9728	14.6516	15.0981		6.91232	7.23245	8.32884
	12.5047	14.339	14.5406		6.78043	7.59317	8.25844
	12.1521	14.2847	14.8771		6.56074	7.53908	8.14699
	13.152	14.1096	14.4332		6.9308	7.67279	8.04735
	12.4349	14.3693	14.5873		6.88885	7.2459	8.23503
	12.4897	14.1847	14.7858		6.748	7.52724	8.03465
	12.9236	13.9238	14.5179		6.86576	7.39568	8.37231
	12.9627	13.9379	14.7476		6.91995	7.7679	8.10574
	12.3662	13.711	14.3574		6.93421	7.55952	8.06386
	12.2871	14.6802	14.9533		6.90469	7.41232	8.18345
	12.3103	13.6573	14.8779		6.82404	7.24424	8.27736
	12.7359	13.7495	13.8875		7.00042	7.77389	8.29502
	12.5703	13.6291	14.2064		6.80031	7.27827	8.04272
	12.7042	14.2556	14.276		6.99063	7.64398	8.16831
	12.6673	14.3535	14.13		6.94386	7.38402	8.38279
	12.5212	14.2022	15.0012		7.02721	7.26333	8.18349
	12.5209	13.7676	15.3986		6.959	7.69953	8.19943
	12.4572	14.0549	14.4751		6.51637	7.69449	8.19617
	12.527	14.7483	14.1102		6.6809	7.48126	8.06482
	12.8935	14.0907	14.3028		6.6519	7.51838	8.02715
	12.2264	14.0984	14.9099		7.03619	7.51406	8.0377
	12.261	13.7911	14.1723		6.8313	7.59385	8.09222
	12.5656	14.6826	14.9097		6.48522	7.55988	8.34786
	12.8565	13.792	14.1152		6.76444	7.61529	8.08198
	13.0421	13.7151	14.9709		6.8256	7.39322	8.56656
	12.934	14.4728	15.4244		6.65794	7.71835	8.27605
	12.0798	13.9645	14.3633		6.76314	7.67937	7.96075
	13.414	13.772	15.0596		7.14648	7.38647	8.39276
	12.3713	14.3884	14.9828		6.98697	7.52566	7.74297
	12.137	14.8238	14.7488		6.77575	7.21139	8.22688
	13.1682	13.8955	13.6987		6.96038	7.66363	8.14223
	12.4506	14.3352	14.5102		6.99037	7.50969	8.41874
	12.3951	15.3606	14.2828		6.93426	7.39038	8.15217
	12.5482	14.739	14.4526		6.81046	7.50331	8.49931
	13.0973	14.3095	14.9321		6.87729	7.71584	8.20577
	12.8546	14.101	14.4183		6.91737	7.46739	8.17947
	12.5937	14.039	14.3768		6.9382	7.56773	8.37614
	12.3236	14.3737	14.2125		6.97724	7.70453	8.37318
	12.3097	13.6976	14.6165		6.73208	7.54262	8.45174
	13.2682	14.7304	13.5606		6.84854	7.48788	7.8178
	13.1987	13.9295	14.5375		6.82504	7.51547	8.2428
	12.6658	14.0764	14.2499		6.76227	7.42645	8.32795
	12.1684	13.3131	14.9594		6.93567	7.44859	8.39352
	12.5353	14.287	14.6792		6.99492	7.24925	8.27778
	13.2905	14.0267	15.3055		6.97987	7.58843	8.21284
	12.7743	13.8488	14.7637		6.82246	7.55599	8.23086
	12.3936	14.0181	14.5519		6.78886	7.78334	8.45314
	12.8483	13.8943	15.3453		6.53948	7.29223	8.4622
	12.1449	13.8509	14.5365		6.73707	7.79032	8.09077
	12.1615	14.8051	14.8116		6.78669	7.65534	8.25749
	12.1797	13.9952	14.5598		6.83673	7.34534	7.94038
	12.3574	14.1235	15.0229		6.72224	7.87817	8.33946
	12.315	14.0066	14.984		6.70476	7.48829	7.94625
	12.556	14.296	14.9282		6.83754	7.49978	8.05847
	12.6169	13.6617	15.4811		6.68049	7.73521	8.10032
	12.5654	14.0623	14.8708		6.65478	7.7121	7.96445
	12.2483	14.5999	14.9121		6.87625	7.28407	8.12434
	12.3813	14.1028	14.6736		6.94673	7.69608	7.80733
	12.833	14.225	14.4061		6.61984	7.89255	8.25298
	12.597	14.3051	14.8046		6.79816	6.98737	8.18523
	12.9233	14.2189	14.9296		6.85135	7.26704	8.39112
	12.7834	14.0749	14.8143		6.78393	7.52434	8.24404
	13.1364	13.7443	14.4888		6.75311	7.76251	8.21438
	12.7818	13.8167	14.8701		6.72777	7.36919	7.9426
	12.738	13.3554	14.5111		6.94485	7.51371	8.00615
	12.1177	14.1811	14.4128		6.86334	7.70869	8.44618
	12.6728	14.0476	14.0933		6.49024	7.68274	8.33443
	12.5868	13.4247	14.4928		6.77496	7.29381	8.27396
	12.8322	13.7851	13.7183		6.58963	7.29709	8.16208
	12.306	13.1591	14.2006		6.99182	7.67818	8.23691
	12.5549	14.2761	15.2709		6.59368	7.37706	8.23976
	12.4933	14.0566	14.0726		6.80672	7.72765	7.98776
	12.611	13.94	15.2953		6.78273	7.35801	8.03494
	12.615	12.7443	15.9106		6.84622	7.33999	8.35945
	13.0155	13.9625	14.8361		6.6528	7.2374	8.16278
	12.5068	14.1935	14.9206		6.83845	7.13507	8.04249
	12.3602	14.1892	14.5744		6.93208	7.20476	8.32313
	12.5631	13.6739	14.92		6.71748	7.66651	7.9229
	12.3179	14.0038	13.8883		6.57028	7.69947	8.38495
	12.5808	14.8618	14.5331		6.81296	7.31484	8.23493
	12.0303	14.3272	14.5401		6.73146	7.41646	8.07338
	12.7749	13.5447	15.3371		6.82176	7.58714	8.15844
	12.4075	13.906	14.6558		6.62203	7.5393	8.31647
	12.662	14.8051	14.3892		6.58344	7.42766	8.11182
	12.5248	14.4839	14.7831		6.98422	7.57956	8.24001
	12.9361	14.4264	14.8155		6.80849	7.22528	8.28601
	12.3574	14.3156	15.0847		7.15103	7.47042	8.18969
	12.9405	14.4405	14.7874		6.67046	7.41805	8.01353
	12.4275	14.3337	14.5542		6.99723	7.32052	7.86252
	12.5191	14.6048	14.3117		7.07015	7.47136	8.01165
	12.9672	14.3292	14.7275		6.77062	7.26531	7.95329
	12.6285	13.6162	14.4745		6.88522	7.55306	8.10352
	12.7575	13.9741	14.3947		6.8159	7.23001	8.0234
	12.7851	13.3516	13.9492		6.66531	7.58323	8.23113
	12.9917	14.1339	14.4465		6.98975	7.65122	8.33086
	12.5682	13.6961	15.3971		6.89972	7.59732	8.31291
	12.703	13.4554	14.4866		6.6647	7.6339	8.60633
	11.9944	14.3725	15.0556		6.75907	7.69609	8.07446
	12.8763	13.4083	14.6112		6.95357	7.34527	8.16792
	12.1243	13.3498	14.3506		6.75116	7.28204	7.98993
	12.8552	14.5809	15.1281		6.78078	7.85841	8.09674
	12.4481	14.4683	14.8423		6.78522	7.52169	8.04785
	12.6252	14.1408	15.1478		6.53837	7.76637	8.16928
	12.8041	13.5548	14.462		6.69607	7.39093	8.156
	13.0686	13.7186	14.6674		7.00659	7.61935	7.97222
	13.1194	14.4416	14.6466		6.64853	7.56411	8.26663
	12.8387	14.4196	14.2345		6.7676	7.53029	8.01092
	12.6598	13.6672	15.2259		6.70725	7.5695	8.23626
	12.3888	13.7595	14.2483		6.76347	7.4098	8.07667
	12.9395	13.7904	14.4508		6.72727	7.52471	8.19694
	13.0584	14.3342	14.2201		6.7321	7.51112	7.93946
	12.6478	14.403	14.5397		6.75156	7.68549	8.26693
	12.902	14.1411	14.6648		6.88078	7.49991	8.30741
	12.1617	13.8185	14.4864		6.81482	7.47622	8.2234
	12.4798	14.0792	14.5928		6.61428	7.53827	8.20766
	12.9487	13.8269	14.9951		6.96794	7.53652	8.34986
	12.9366	13.1604	14.8134		6.72062	7.49222	8.06485
	12.1345	14.1105	14.5062		6.52441	7.95303	8.32141
	12.5145	13.9738	14.374		6.77936	7.76047	8.26146
	12.0814	13.8068	14.3957		6.99031	7.36644	8.0736
	12.5635	14.4506	13.8394		6.75604	7.53722	8.2005
	13.0031	14.6508	14.6424		6.98321	7.70995	8.45213
	12.1511	13.4168	14.6328		6.63488	7.39328	8.26134
	12.6479	13.907	14.6838		6.76468	7.59449	8.00055
	12.5072	14.4798	14.4906		6.94382	7.83525	8.27048
	12.0289	14.4646	14.5499		6.83216	7.47127	8.08318
	12.7845	14.5338	14.8507		7.00917	7.8855	7.95988
	12.5037	14.4388	14.483		6.65594	7.79876	8.23195
	12.4209	14.6123	14.4131		6.76573	7.30143	8.01109
	12.2171	13.6073	14.8295		6.85294	7.48724	7.91742
	12.9455	15.022	14.7342		6.82557	7.70207	8.0029
	12.2157	14.5968	14.4601		6.85368	7.50601	8.16489
	12.8209	12.8307	13.795		7.00539	7.48075	8.16822
	12.6193	13.9579	14.792		6.76124	7.87124	8.08127
	12.108	14.8409	14.087		6.91375	7.5637	8.13358
	12.781	13.9963	14.4181		6.76771	7.57655	8.33186
	12.5864	14.1951	15.2261		6.96051	7.50232	8.22108
	12.2964	14.4463	14.9036		6.79394	7.25932	8.12549
	12.4447	13.3468	14.8298		7.04881	7.52052	8.33801
	12.5082	13.8476	13.3771		6.77623	7.79203	7.95779
	12.6026	14.2757	14.5606		6.95976	7.45742	8.33468
	12.6931	13.9901	14.5343		6.84386	7.51284	8.42171
	12.3839	14.5191	15.088		6.80129	7.41571	8.18755
	12.1872	14.6549	14.8273		6.56894	7.85888	7.97035
	12.477	13.9241	15.3094		7.17027	7.26443	8.17632
	12.8023	13.5767	14.1384		6.80721	7.41956	8.88521
	12.4939	14.1859	14.8104		6.725	7.75444	8.19469
	12.711	14.0142	14.9169		6.96662	7.39981	8.11913
	12.2689	14.5436	15.041		6.91599	7.55511	8.52637
	12.7577	14.1118	14.0747		6.81904	7.67881	8.28119
	12.8243	14.5828	14.7174		6.92905	7.63743	7.94865
	12.4068	14.4905	14.6814		6.80708	7.38408	8.12786
	12.7388	14.2	15.0732		6.76624	7.66659	8.01555
	12.8622	14.4534	15.3125		6.6482	7.78749	8.2042
	12.6698	14.3909	14.4367		6.80302	7.6102	8.30781
	12.1181	14.0034	14.5205		6.97208	7.18586	8.27645
	12.5844	12.9355	14.6464		6.77271	7.32293	8.11563
	12.7266	13.7968	14.8952		6.55473	7.95768	8.14173
	13.0125	14.641	15.016		6.48318	7.22906	8.0895
	12.3999	13.7443	14.8643		6.94734	7.73939	8.24214
	12.0149	14.1502	15.2086		6.86999	7.80365	8.02932
	11.9676	14.5274	14.1302		6.88058	7.427	8.24302
	12.1896	14.2299	14.8118		6.71879	7.55116	8.45567
	12.3598	14.33	14.4698		6.84356	7.48704	8.29161
	12.6981	13.9877	15.2526		6.76459	7.47051	8.38731
	12.2374	13.7663	14.6462		6.84195	7.51374	7.92714
	12.2198	14.1464	15.1679		6.70973	7.24619	8.24354
	13.0783	14.3222	13.9603		6.81857	7.67272	8.62734
	12.3072	14.8245	14.9791		6.73818	7.43226	8.55966
	12.6302	14.0553	14.6485		6.99412	7.47883	8.1413
	12.6816	13.5989	14.5038		6.71934	7.6325	7.93521
	12.3894	14.6368	14.7007		6.88559	7.49578	8.08974
	12.2393	14.4001	14.4275		6.87746	7.58548	8.3641
	12.7029	13.3379	14.5526		7.15136	7.3166	8.21949
	12.6142	14.4428	14.7227		6.86293	7.36079	8.21644
	12.5967	14.1975	14.4841		7.00251	7.5803	8.33338
	12.1604	13.9793	14.5713		6.90964	7.31199	8.1881
	12.6053	13.9191	15.0718		6.82322	7.42858	8.425
	12.5625	13.7781	14.0073		6.57382	7.35923	7.85492
	12.4316	14.372	14.9938		6.64968	7.52524	8.25557
	12.6495	13.8487	14.7634		6.95952	7.57744	8.09022
	12.6077	15.2309	14.3938		6.74394	8.03689	8.15159
	12.4662	14.5989	14.5138		6.78967	7.00164	8.26786
	12.3725	13.6358	14.6868		6.88446	7.5082	8.24267
	12.3257	13.4249	14.8506		6.89287	7.57768	8.26113
	12.2089	14.1024	14.5572		6.84929	7.20715	8.31259
	12.3259	14.6761	14.7859		6.83411	7.15555	8.13049
	12.8694	14.1369	13.9673		6.76592	7.51901	8.11888
	12.6767	14.369	15.0587		6.91143	7.92649	8.19678
	12.3088	13.6979	14.1113		6.85337	7.46543	8.20129
	12.4184	14.0103	14.6486		7.05229	7.48592	7.93005
	12.3886	14.1797	14.6797		6.86295	7.78004	8.24922
	13.0515	14.6618	14.7688		7.19597	7.49626	8.35033
	12.6535	13.7963	14.902		6.73561	7.42371	8.30663
	13.1288	13.6922	14.3375		6.92759	7.58265	8.31838
	12.4389	13.9518	14.9513		7.03454	7.65658	8.40429
	12.5644	14.2812	14.6677		6.86037	7.40661	8.23955
	12.8364	13.9623	14.4221		6.61435	7.43703	8.23635
	12.4637	13.5744	14.4478		7.05048	7.73698	8.2196
	12.5149	14.7355	14.5496		6.87038	7.33357	8.13898
	12.5183	14.5179	15.1415		6.78629	7.36867	8.1829
	12.9031	13.4256	14.4338		6.6645	7.65595	8.29881
	12.2641	14.2001	14.9804		6.8177	7.56156	8.10036
	12.192	14.0094	14.7323		6.79454	7.54616	8.34642
	12.889	13.8497	14.3932		6.68936	7.28193	8.29562
	12.6366	13.7264	14.3869		6.88638	7.06734	7.88607
	12.7855	13.4119	14.639		6.71362	7.21336	8.35504
	12.5202	14.3143	13.9008		6.781	7.1779	7.89056
	12.7919	14.0825	14.8463		6.9264	7.59185	8.06279
	13.1283	13.3002	14.0339		6.74516	7.17361	8.50742
	12.4871	14.0779	14.9801		6.84445	7.53456	8.27908
	12.2762	14.3418	15.0455		6.97116	7.87345	8.02637
	12.6215	13.936	14.7414		6.80998	7.52399	8.09771
	12.4507	14.2622	15.0334		7.12393	7.66511	8.08297
	12.0375	13.6651	15.0914		6.92315	7.91408	8.15474
	11.9041	13.7509	14.4292		6.8559	7.48898	7.90137
	12.1822	14.5158	15.3241		6.97646	7.54853	8.16615
	12.4296	14.3049	15.1351		6.52564	7.71197	7.9485
	12.2785	13.8495	15.0454		6.8183	7.89501	8.27033
s.d. bootstrap SNR	0.287551	0.400163	0.381143		0.138813	0.193165	0.171145

## Sheet: Figure 5C
		Coupled GLM			Indepdent GLM
	Light level	Photopic	Scotopic		Photopic	Scotopic
	Decoded SNR (bits/s)	2.8958	NaN		2.86681	NaN
		3.8154	NaN		3.72881	NaN
		4.75541	NaN		4.60583	NaN
		7.16866	NaN		6.88453	NaN
		5.30135	NaN		5.25251	NaN
		5.05631	NaN		4.82674	NaN
		7.70595	NaN		7.52193	NaN
		5.75193	NaN		5.36019	NaN
		7.7609	NaN		7.4048	NaN
		8.0834	NaN		7.70298	NaN
		6.72982	NaN		6.63012	NaN
		10.3992	NaN		10.2153	NaN
		7.63556	NaN		7.5303	NaN
		4.80329	NaN		4.79107	NaN
		2.74615	NaN		2.72291	NaN
		14.6847	13.5832		14.411	13.3756
		5.32144	6.58792		5.21195	6.29862
		6.53382	7.37712		6.37827	7.34405
		10.0952	12.4872		10.0195	12.3132
		14.4167	12.985		14.097	12.6022
		14.0109	9.41264		13.6096	9.35985
		10.6716	10.2128		10.3607	9.86094
		11.4554	7.47335		10.9728	7.18706
		5.39298	10.2312		5.46646	9.64419
		8.57714	11.2663		8.84658	10.6022
		7.36421	10.9914		7.6482	10.2214
		3.88557	9.07128		4.09689	8.04894
		2.80629	9.34328		2.8129	8.81503
		7.01488	11.0777		6.07493	11.0383
		7.06309	10.9512		6.0548	10.9246
		9.30696	9.50799		8.56999	8.72861
		8.47618	8.85503		8.04872	8.24762
		9.04617	9.26655		8.5462	9.01091
		14.6585	8.18603		14.0926	7.52001
		5.70302	NaN		5.54533	NaN
		4.345	8.41158		4.3584	8.23945
		15.2399	NaN		15.2703	NaN
